# Supplementary material for: Causal associations between gut microbiota and primary biliary cholangitis: a bidirectional two-sample Mendelian randomization study
Source: Front Microbiol. 2023 Nov 15;14:1273024. doi: 10.3389/fmicb.2023.1273024 (PMC10684913; doi:10.3389/fmicb.2023.1273024)
Supplement: Supplementary file 2 [file Data_Sheet_2.zip]

Archive with 6 entries (6 files):
- Supplementary Table 1.XLSX
- Supplementary Table 2.XLSX
- Supplementary Table 3.XLSX
- Supplementary Table 4.XLSX
- Supplementary Table 5.XLSX
- Supplementary Table 6.xlsx
