# Supplementary material for: Causal associations between gut microbiota and primary biliary cholangitis: a bidirectional two-sample Mendelian randomization study
Source: Front Microbiol. 2023 Nov 15;14:1273024. doi: 10.3389/fmicb.2023.1273024 (PMC10684913; doi:10.3389/fmicb.2023.1273024)
Supplement: Supplementary file 2 [file Data_Sheet_2.zip › Supplementary Table 1.XLSX]

## Sheet: Sheet1
Supplementary table 1: IVs related to 171 gut microbiota taxa and PBC
Classification	Microbiota	ID	SNP	effect_allele.exposure	other_allele.exposure	beta.exposure	se.exposure	pval.exposure	eaf.exposure	beta.outcome	se.outcome	pval.outcome	R2	FSTAT
phylum	Actinobacteria	400	rs11766971	C	T	-0.0476376	0.010646	9.39918e-06	0.495	0.0323166	0.0332421	0.330972	0.00139766	20.0201
phylum	Actinobacteria	400	rs1397793	A	G	0.0521387	0.0111587	3.73766e-06	0.6143	-0.0653195	0.0336486	0.0522312	0.00152375	21.8289
phylum	Actinobacteria	400	rs4429415	C	T	0.0581908	0.0111343	2.05145e-07	0.3569	-0.0237805	0.0339676	0.483868	0.00190562	27.31
phylum	Actinobacteria	400	rs55888705	A	G	0.0534221	0.0109975	1.31241e-06	0.3867	0.0685928	0.0331226	0.0383707	0.00164672	23.5935
phylum	Actinobacteria	400	rs6496870	C	T	-0.0510777	0.0113809	4.61743e-06	0.6451	-0.0132123	0.0348126	0.704296	0.00140598	20.1395
phylum	Actinobacteria	400	rs6743026	T	C	0.0589446	0.0134622	9.88325e-06	0.174	0.0335315	0.0455923	0.462057	0.00133831	19.1688
phylum	Actinobacteria	400	rs74037001	G	A	-0.0819391	0.0165334	6.71243e-07	0.1113	0.0488854	0.0497188	0.32549	0.00171394	24.5582
phylum	Actinobacteria	400	rs7570971	A	C	0.086653	0.0113623	1.41351e-14	0.5099	0.0448778	0.0378268	0.235464	0.00404906	58.1532
phylum	Actinobacteria	400	rs8047955	G	A	-0.0521115	0.0111192	2.66201e-06	0.6481	-0.00019998	0.0400503	0.996016	0.00153298	21.9614
phylum	Actinobacteria	400	rs857444	C	T	0.0507315	0.0109885	3.80347e-06	0.3608	-0.0222456	0.0331495	0.502177	0.00148769	21.3117
phylum	Actinobacteria	400	rs9833771	C	T	-0.0490077	0.0106564	4.07437e-06	0.4423	-0.0322133	0.0340528	0.344158	0.00147621	21.1469
phylum	Euryarchaeota	55	rs11022995	A	G	0.10373	0.0228889	7.73001e-06	0.5467	0.00541463	0.0335293	0.871708	0.00143357	20.5352
phylum	Euryarchaeota	55	rs45498998	G	A	-0.131882	0.029229	5.32451e-06	0.1849	-0.00180162	0.0413642	0.965259	0.00142104	20.3555
phylum	Euryarchaeota	55	rs6064552	T	C	-0.123612	0.0275749	9.3377e-06	0.1978	0.00816656	0.0376314	0.828197	0.0014027	20.0924
phylum	Euryarchaeota	55	rs7015093	G	A	-0.118111	0.0264389	7.19863e-06	0.2634	-0.0267547	0.0393612	0.496679	0.00139306	19.9541
phylum	Euryarchaeota	55	rs77658038	A	C	-0.160157	0.0340856	4.75423e-06	0.1173	-0.0107577	0.050709	0.831994	0.00154086	22.0744
phylum	Euryarchaeota	55	rs894996	C	A	0.203577	0.0440033	5.11929e-06	0.0716	0.120623	0.0571216	0.0347128	0.00149389	21.4006
phylum	Firmicutes	1672	rs2273429	A	G	-0.0702112	0.0153063	9.26232e-06	0.1074	0.0881024	0.0486334	0.0700535	0.00146864	21.0383
phylum	Firmicutes	1672	rs2332027	A	G	0.0482656	0.0104823	4.04548e-06	0.5	0.025523	0.0322117	0.428156	0.00147979	21.1983
phylum	Firmicutes	1672	rs2547978	G	A	-0.0465802	0.0105075	8.56841e-06	0.5159	0.0448928	0.0326802	0.169535	0.0013718	19.6491
phylum	Firmicutes	1672	rs6814436	C	T	-0.0680205	0.0150844	6.80456e-06	0.8678	0.00924258	0.0457656	0.839952	0.00141935	20.3312
phylum	Firmicutes	1672	rs6815608	C	T	-0.0935765	0.0210869	7.23852e-06	0.9155	-0.132694	0.0722614	0.0663132	0.00137465	19.6901
phylum	Firmicutes	1672	rs7247191	T	C	-0.0713033	0.0157424	4.73097e-06	0.1382	-0.0241902	0.0481235	0.615197	0.00143198	20.5124
phylum	Firmicutes	1672	rs8085381	A	G	-0.0647291	0.0146219	8.67261e-06	0.8529	-0.0626931	0.0477805	0.189484	0.00136798	19.5943
phylum	Lentisphaerae	2238	rs1002941	A	G	-0.107661	0.0233382	4.30884e-06	0.7207	-0.0307232	0.0357122	0.389624	0.00148531	21.2775
phylum	Lentisphaerae	2238	rs11770843	C	T	0.111896	0.0234776	1.13813e-06	0.2594	0.0413339	0.035483	0.244063	0.00158531	22.7123
phylum	Lentisphaerae	2238	rs2031282	A	G	0.120412	0.0270263	5.86462e-06	0.17	-0.0347985	0.0426983	0.415081	0.00138563	19.8475
phylum	Lentisphaerae	2238	rs2825714	A	G	-0.138226	0.0289096	1.49772e-06	0.1571	0.158797	0.0456472	0.000503686	0.00159545	22.8578
phylum	Lentisphaerae	2238	rs72640280	A	G	0.220185	0.0485947	5.19194e-06	0.0537	-0.0251127	0.0702481	0.720727	0.00143303	20.5275
phylum	Proteobacteria	2375	rs10750258	C	A	0.0491248	0.010824	8.71907e-06	0.6064	-0.00339423	0.0329767	0.91802	0.00143775	20.5952
phylum	Proteobacteria	2375	rs11126162	T	C	-0.0770689	0.0187079	9.25977e-06	0.0885	0.0576083	0.060626	0.341998	0.00118488	16.9687
phylum	Proteobacteria	2375	rs11715072	G	A	-0.0519289	0.0115246	6.90415e-06	0.2893	0.0395091	0.0356491	0.267741	0.0014172	20.3005
phylum	Proteobacteria	2375	rs12467198	C	T	0.0498267	0.011138	6.30667e-06	0.3419	0.00169856	0.0342129	0.960404	0.00139696	20.0101
phylum	Proteobacteria	2375	rs2347697	G	T	0.0502281	0.0108968	4.26914e-06	0.3181	0.0227395	0.0338424	0.501633	0.00148297	21.2439
phylum	Proteobacteria	2375	rs3890996	G	T	0.0474614	0.0105645	6.94656e-06	0.4612	0.0234734	0.0321069	0.464719	0.00140881	20.1801
phylum	Proteobacteria	2375	rs4340090	C	T	-0.0668162	0.0153387	9.9901e-06	0.1252	0.0639133	0.045507	0.160178	0.00132462	18.9726
phylum	Proteobacteria	2375	rs6707783	C	T	0.0849594	0.0187782	8.08593e-06	0.1153	0.0897493	0.0539417	0.0961479	0.00142881	20.467
phylum	Proteobacteria	2375	rs922773	C	T	-0.0803778	0.0157851	3.67959e-07	0.1402	-0.0491902	0.0462403	0.287421	0.00180914	25.9249
phylum	Tenericutes	3919	rs11890098	A	G	0.074438	0.0153389	9.56577e-07	0.2555	-0.038429	0.0380172	0.312096	0.0016435	23.5473
phylum	Tenericutes	3919	rs2464826	A	C	0.0944239	0.0211806	8.39499e-06	0.1262	-0.0365603	0.0507043	0.47088	0.00138729	19.8713
phylum	Tenericutes	3919	rs3768491	G	A	0.0681052	0.0149061	4.2335e-06	0.7137	0.037079	0.0358037	0.30038	0.00145707	20.8724
phylum	Tenericutes	3919	rs6043847	T	C	-0.114937	0.0248606	4.55481e-06	0.0696	0.0594003	0.0646395	0.358123	0.00149187	21.3715
phylum	Verrucomicrobia	3982	rs11729256	T	C	0.0696984	0.0146953	2.23404e-06	0.2386	0.0259601	0.0371086	0.484195	0.00156996	22.492
phylum	Verrucomicrobia	3982	rs12512971	A	C	0.171057	0.0398053	9.81386e-06	0.0487	0.0888347	0.0796548	0.264745	0.0012892	18.4646
phylum	Verrucomicrobia	3982	rs12908520	G	A	0.0594916	0.012823	3.40447e-06	0.4563	0.00429078	0.0319074	0.893026	0.00150231	21.5214
phylum	Verrucomicrobia	3982	rs61779207	G	A	-0.0755253	0.0164385	5.27971e-06	0.1779	-0.0505567	0.0426442	0.235801	0.00147334	21.1057
phylum	Verrucomicrobia	3982	rs74542928	T	C	0.115994	0.0231324	4.08376e-07	0.0785	-0.103806	0.0542658	0.0557584	0.00175448	25.1402
phylum	Verrucomicrobia	3982	rs9349825	A	G	-0.0660243	0.0143911	6.2748e-06	0.2793	0.0606246	0.0361856	0.0938599	0.00146914	21.0455
class	Actinobacteria	419	rs11655079	T	C	-0.0560674	0.0124286	5.92516e-06	0.2495	-0.051188	0.0362899	0.158383	0.0014205	20.3477
class	Actinobacteria	419	rs12049045	A	G	0.0510452	0.0114325	8.62621e-06	0.3817	-0.0959604	0.034382	0.00525448	0.00139157	19.9327
class	Actinobacteria	419	rs134366	A	G	-0.111877	0.023501	1.50428e-06	0.9404	0.0625139	0.0701387	0.372774	0.00158162	22.6594
class	Actinobacteria	419	rs1376754	G	A	0.0509242	0.0112503	6.71382e-06	0.4702	0.0161686	0.0337022	0.631406	0.00143015	20.4861
class	Actinobacteria	419	rs182549	T	C	-0.111489	0.012066	3.78966e-20	0.5089	-0.0532564	0.0387896	0.169766	0.00593246	85.3644
class	Actinobacteria	419	rs6660520	G	A	-0.0711483	0.0134495	1.10652e-07	0.7853	0.0605996	0.0385519	0.115974	0.00195231	27.9805
class	Actinobacteria	419	rs7322849	T	C	0.0944467	0.0192976	6.20798e-07	0.0964	0.112793	0.0600519	0.0603462	0.00167156	23.95
class	Actinobacteria	419	rs8047955	G	A	-0.0575816	0.0116762	8.3372e-07	0.6481	-0.00019998	0.0400503	0.996016	0.0016971	24.3166
class	Actinobacteria	419	rs857444	C	T	0.0509553	0.011539	8.92237e-06	0.3608	-0.0222456	0.0331495	0.502177	0.00136123	19.4976
class	Actinobacteria	419	rs961091	G	A	0.0501255	0.011255	8.67601e-06	0.4334	0.0139029	0.0325795	0.66957	0.00138454	19.832
class	Alphaproteobacteria	2379	rs55876211	C	T	-0.080811	0.0184159	7.53633e-06	0.172	-0.00430927	0.0400326	0.914278	0.00134417	19.2528
class	Alphaproteobacteria	2379	rs7960664	A	G	-0.0969489	0.0215149	8.84301e-06	0.8489	-0.0594003	0.0460937	0.197507	0.00141734	20.3024
class	Alphaproteobacteria	2379	rs9813022	A	G	-0.0751277	0.0153867	1.05334e-06	0.3022	-0.00330546	0.0348382	0.92441	0.00166367	23.8368
class	Bacilli	1673	rs11110282	A	G	-0.101189	0.0217379	4.85445e-06	0.0676	-0.130906	0.0680133	0.054265	0.00151236	21.6656
class	Bacilli	1673	rs11730038	G	A	-0.0630747	0.0128717	1.96024e-06	0.2406	-0.0154183	0.0386833	0.690205	0.00167568	24.0092
class	Bacilli	1673	rs35344081	G	A	0.0619529	0.0127066	1.01499e-06	0.2406	-0.0569937	0.038971	0.143614	0.00165892	23.7686
class	Bacilli	1673	rs4028634	C	T	-0.0520614	0.0109842	2.2076e-06	0.5746	-0.0110388	0.0335555	0.742176	0.00156782	22.4613
class	Bacilli	1673	rs7666190	A	C	0.104044	0.0247934	8.46837e-06	0.9374	-0.0677521	0.0687961	0.32471	0.00122945	17.6076
class	Bacilli	1673	rs9581006	T	C	-0.225309	0.0467697	1.79457e-06	0.9543	-0.0236189	0.0829693	0.775897	0.00161959	23.2042
class	Bacteroidia	912	rs2363574	T	C	0.222741	0.0508055	9.93482e-06	0.9682	0.16299	0.141174	0.248284	0.00134177	19.2184
class	Bacteroidia	912	rs4916508	A	G	0.0466729	0.0105312	8.4711e-06	0.5646	-0.027907	0.0334568	0.404214	0.00137107	19.6387
class	Bacteroidia	912	rs55773148	G	A	-0.121514	0.0236759	3.89583e-07	0.0527	0.0127188	0.074375	0.864217	0.0018379	26.3378
class	Bacteroidia	912	rs79585701	A	C	0.0646823	0.0149628	9.98596e-06	0.1292	0.0287818	0.044682	0.51948	0.00130455	18.6846
class	Bacteroidia	912	rs929878	T	C	0.0548532	0.012153	4.7338e-06	0.7555	-0.042197	0.0361378	0.242939	0.001422	20.3693
class	Betaproteobacteria	2867	rs11128180	A	G	0.0592944	0.0128769	3.67147e-06	0.2237	0.00588266	0.0389568	0.879972	0.00147994	21.2004
class	Betaproteobacteria	2867	rs1511453	A	G	0.0923492	0.0199158	4.75762e-06	0.0636	0.181988	0.0614549	0.00306316	0.00150072	21.4986
class	Betaproteobacteria	2867	rs2613606	T	C	0.0513106	0.0109091	2.19816e-06	0.6064	-0.0376811	0.0327916	0.250512	0.001544	22.1195
class	Betaproteobacteria	2867	rs62395635	T	C	0.109741	0.0236	2.9409e-06	0.0706	0.067939	0.0609783	0.265215	0.00150918	21.6199
class	Betaproteobacteria	2867	rs9964679	A	G	0.052911	0.0114866	4.84585e-06	0.3101	-0.0108587	0.0347017	0.754343	0.00148097	21.2153
class	Coriobacteriia	809	rs12974142	G	A	0.0789796	0.0177205	8.51236e-06	0.1083	-0.114962	0.0600399	0.0555226	0.00138662	19.8617
class	Coriobacteriia	809	rs13307134	T	C	-0.0565686	0.0126265	7.79938e-06	0.7644	0.0582649	0.0407895	0.153168	0.00140106	20.0689
class	Coriobacteriia	809	rs1397793	A	G	0.0498855	0.0112446	9.77372e-06	0.6143	-0.0653195	0.0336486	0.0522312	0.00137387	19.6789
class	Coriobacteriia	809	rs1816223	G	A	0.0586265	0.0129006	4.84117e-06	0.7893	-0.00637961	0.0395605	0.871887	0.00144153	20.6494
class	Coriobacteriia	809	rs240104	T	C	-0.0603429	0.0126849	1.51604e-06	0.2445	0.02137	0.0383897	0.577759	0.00157933	22.6265
class	Coriobacteriia	809	rs34739816	G	T	0.0965017	0.0207666	3.88356e-06	0.0815	-0.0113643	0.0622245	0.855085	0.00150718	21.5913
class	Coriobacteriia	809	rs8010111	A	G	0.103377	0.0229286	6.8962e-06	0.9354	0.0334534	0.0642789	0.602757	0.00141892	20.3251
class	Deltaproteobacteria	3087	rs1035691	G	A	0.055176	0.0121602	9.65162e-06	0.662	0.0234734	0.0339371	0.489143	0.00143706	20.5854
class	Deltaproteobacteria	3087	rs112381107	C	T	0.206594	0.0456908	4.63052e-06	0.0477	-0.117433	0.0785229	0.134777	0.00142705	20.4417
class	Deltaproteobacteria	3087	rs11599763	C	T	0.0544219	0.0117397	3.94121e-06	0.6103	-0.00925702	0.0346777	0.789512	0.0014999	21.4868
class	Deltaproteobacteria	3087	rs17084793	G	A	-0.0710762	0.015953	5.6863e-06	0.161	-0.0172479	0.0428387	0.687225	0.00138562	19.8474
class	Deltaproteobacteria	3087	rs17791387	A	G	-0.0735881	0.0154246	1.60221e-06	0.1412	0.00895974	0.0422348	0.831997	0.00158847	22.7576
class	Deltaproteobacteria	3087	rs2838334	G	A	0.0561722	0.0124124	5.44553e-06	0.3231	-0.0328332	0.0357452	0.35834	0.00142953	20.4772
class	Deltaproteobacteria	3087	rs3935584	C	T	-0.0523484	0.011566	7.50119e-06	0.496	0.0489806	0.0320995	0.127035	0.00142988	20.4823
class	Deltaproteobacteria	3087	rs55744759	A	G	-0.0779693	0.0170738	7.31375e-06	0.1163	-0.0352128	0.0552125	0.523625	0.00145558	20.851
class	Deltaproteobacteria	3087	rs9928243	C	A	-0.0538457	0.0117718	5.02077e-06	0.4254	0.040566	0.0322417	0.208325	0.00146037	20.9197
class	Erysipelotrichia	2147	rs1074800	G	A	-0.0492438	0.010887	6.14582e-06	0.6014	-0.0010994	0.0322588	0.972813	0.00142806	20.4562
class	Erysipelotrichia	2147	rs2300774	A	G	-0.0524152	0.0106784	8.95468e-07	0.5924	0.0576291	0.0323118	0.0744989	0.00168133	24.0903
class	Erysipelotrichia	2147	rs35161940	T	C	-0.0806041	0.0167641	1.8451e-06	0.1272	0.0573251	0.0514187	0.264907	0.00161337	23.115
class	Erysipelotrichia	2147	rs4078432	T	C	0.0608929	0.0133764	4.23107e-06	0.8191	0.0710664	0.0417326	0.088587	0.00144647	20.7202
class	Erysipelotrichia	2147	rs8003149	C	T	0.0538798	0.0116888	4.08479e-06	0.2823	-0.00954541	0.0359214	0.790447	0.00148303	21.2447
class	Lentisphaeria	2250	rs1002941	A	G	-0.105025	0.0233484	8.14836e-06	0.7207	-0.0307232	0.0357122	0.389624	0.00141234	20.2307
class	Lentisphaeria	2250	rs11770843	C	T	0.109431	0.0234879	1.9073e-06	0.2594	0.0413339	0.035483	0.244063	0.00151501	21.7036
class	Lentisphaeria	2250	rs2031282	A	G	0.122368	0.0270329	4.38258e-06	0.17	-0.0347985	0.0426983	0.415081	0.00143025	20.4875
class	Lentisphaeria	2250	rs2825714	A	G	-0.13741	0.0289246	1.72211e-06	0.1571	0.158797	0.0456472	0.000503686	0.00157507	22.5653
class	Lentisphaeria	2250	rs72640280	A	G	0.220207	0.0486196	5.18036e-06	0.0537	-0.0251127	0.0702481	0.720727	0.00143185	20.5106
class	Melainabacteria	1589	rs11150282	T	C	0.0989487	0.0196972	6.02893e-07	0.3211	-0.00883895	0.034627	0.798521	0.00176087	25.2319
class	Melainabacteria	1589	rs367480	A	G	0.083758	0.0185796	8.19917e-06	0.5726	-0.0451646	0.0324339	0.163768	0.00141855	20.3198
class	Melainabacteria	1589	rs4129395	G	A	0.0896187	0.0185106	1.48057e-06	0.4264	-0.00350614	0.0327272	0.914684	0.00163579	23.4367
class	Melainabacteria	1589	rs789069	A	C	-0.103539	0.0234287	6.84636e-06	0.172	0.0562858	0.0402366	0.161852	0.00136333	19.5277
class	Methanobacteria	119	rs10424197	A	G	0.111274	0.0247517	9.27897e-06	0.675	0.0267547	0.0343845	0.436508	0.00141074	20.2077
class	Methanobacteria	119	rs6776814	T	C	-0.199566	0.0411825	1.63061e-06	0.0895	0.00488803	0.0523642	0.925628	0.00163877	23.4794
class	Methanobacteria	119	rs75208022	C	T	-0.227245	0.048763	5.92107e-06	0.0765	-0.0334534	0.0644948	0.603971	0.00151576	21.7144
class	Methanobacteria	119	rs894996	C	A	0.216999	0.0449076	1.87556e-06	0.0716	0.120623	0.0571216	0.0347128	0.00162948	23.3461
class	Mollicutes	3920	rs11890098	A	G	0.074438	0.0153389	9.56577e-07	0.2555	-0.038429	0.0380172	0.312096	0.0016435	23.5473
class	Mollicutes	3920	rs2464826	A	C	0.0944239	0.0211806	8.39499e-06	0.1262	-0.0365603	0.0507043	0.47088	0.00138729	19.8713
class	Mollicutes	3920	rs3768491	G	A	0.0681052	0.0149061	4.2335e-06	0.7137	0.037079	0.0358037	0.30038	0.00145707	20.8724
class	Mollicutes	3920	rs6043847	T	C	-0.114937	0.0248606	4.55481e-06	0.0696	0.0594003	0.0646395	0.358123	0.00149187	21.3715
class	Negativicutes	2164	rs13086907	G	A	0.0625312	0.0131735	1.95488e-06	0.1998	0.0371994	0.0393896	0.344966	0.0015725	22.5284
class	Negativicutes	2164	rs2834062	A	G	0.0489057	0.0108842	8.43918e-06	0.3648	0.0287818	0.0347272	0.407219	0.00140927	20.1867
class	Negativicutes	2164	rs4463806	C	T	0.0543966	0.0129365	7.80657e-06	0.7962	0.0607059	0.0388322	0.117985	0.0012344	17.6787
class	Negativicutes	2164	rs9423647	G	A	0.047817	0.0105282	6.06108e-06	0.5149	0.0370067	0.0319558	0.24684	0.00143983	20.6251
class	Verrucomicrobiae	4029	rs11729256	T	C	0.0749798	0.0150177	6.73085e-07	0.2386	0.0259601	0.0371086	0.484195	0.00173943	24.9242
class	Verrucomicrobiae	4029	rs12908520	G	A	0.0618926	0.0130946	2.17165e-06	0.4563	0.00429078	0.0319074	0.893026	0.00155918	22.3374
class	Verrucomicrobiae	4029	rs4936098	G	A	-0.0648843	0.0135928	1.1222e-06	0.66	-0.0370067	0.0347848	0.287385	0.0015902	22.7825
class	Verrucomicrobiae	4029	rs61779207	G	A	-0.0758309	0.0167762	6.7228e-06	0.1779	-0.0505567	0.0426442	0.235801	0.00142616	20.4289
class	Verrucomicrobiae	4029	rs74542928	T	C	0.112164	0.0236422	1.63222e-06	0.0785	-0.103806	0.0542658	0.0557584	0.00157083	22.5046
class	Verrucomicrobiae	4029	rs9349825	A	G	-0.0704036	0.0147128	2.53688e-06	0.2793	0.0537303	0.0363612	0.139493	0.00159803	22.8949
class	Verrucomicrobiae	4029	rs941682	G	A	-0.0631436	0.0143767	9.60993e-06	0.3111	0.0182328	0.035939	0.611928	0.00134659	19.2877
order	Bacillales	1674	rs10233278	T	C	-0.116319	0.0248527	3.508e-06	0.4125	0.082317	0.0325019	0.0113193	0.00152887	21.9025
order	Bacillales	1674	rs10410917	C	T	-0.11471	0.0250025	5.57353e-06	0.4036	0.014593	0.0326041	0.654455	0.00146919	21.0463
order	Bacillales	1674	rs11034576	A	G	0.205765	0.0453311	8.85972e-06	0.0795	-0.0171462	0.065574	0.793725	0.00143816	20.6011
order	Bacillales	1674	rs4617108	G	A	-0.248861	0.0525929	1.97506e-06	0.9394	0.00974735	0.0822461	0.90566	0.00156265	22.3871
order	Bacillales	1674	rs62640857	A	G	0.148238	0.0326455	4.49262e-06	0.1839	-0.0503464	0.0432615	0.244518	0.00143923	20.6163
order	Bacteroidales	913	rs2363574	T	C	0.222741	0.0508055	9.93482e-06	0.9682	0.16299	0.141174	0.248284	0.00134177	19.2184
order	Bacteroidales	913	rs4916508	A	G	0.0466729	0.0105312	8.4711e-06	0.5646	-0.027907	0.0334568	0.404214	0.00137107	19.6387
order	Bacteroidales	913	rs55773148	G	A	-0.121514	0.0236759	3.89583e-07	0.0527	0.0127188	0.074375	0.864217	0.0018379	26.3378
order	Bacteroidales	913	rs79585701	A	C	0.0646823	0.0149628	9.98596e-06	0.1292	0.0287818	0.044682	0.51948	0.00130455	18.6846
order	Bacteroidales	913	rs929878	T	C	0.0548532	0.012153	4.7338e-06	0.7555	-0.042197	0.0361378	0.242939	0.001422	20.3693
order	Bifidobacteriales	432	rs10831953	G	A	0.0537537	0.0123746	9.94741e-06	0.333	-0.00230265	0.0339059	0.945855	0.00131724	18.8666
order	Bifidobacteriales	432	rs182549	T	C	-0.11707	0.0126703	5.94155e-20	0.5089	-0.0532564	0.0387896	0.169766	0.00593219	85.3605
order	Bifidobacteriales	432	rs55888705	A	G	0.053673	0.0120586	8.66204e-06	0.3867	0.0685928	0.0331226	0.0383707	0.00138293	19.8088
order	Bifidobacteriales	432	rs6899771	A	G	-0.0914312	0.0202604	7.27998e-06	0.0954	-0.0265493	0.0575317	0.644459	0.00142153	20.3625
order	Bifidobacteriales	432	rs7174549	T	C	-0.0551726	0.0124655	6.86784e-06	0.6441	-0.0267393	0.0340072	0.431701	0.00136746	19.5869
order	Bifidobacteriales	432	rs7322849	T	C	0.110676	0.0200996	1.74032e-08	0.0964	0.112793	0.0600519	0.0603462	0.00211492	30.316
order	Bifidobacteriales	432	rs857444	C	T	0.0553965	0.0120669	3.8249e-06	0.3608	-0.0222456	0.0331495	0.502177	0.00147101	21.0723
order	Burkholderiales	2874	rs1511453	A	G	0.0910999	0.0199479	8.00092e-06	0.0636	0.181988	0.0614549	0.00306316	0.00145576	20.8536
order	Burkholderiales	2874	rs2613606	T	C	0.0499561	0.0109264	4.13361e-06	0.6064	-0.0376811	0.0327916	0.250512	0.00145905	20.9008
order	Burkholderiales	2874	rs62395635	T	C	0.109911	0.0236375	2.90228e-06	0.0706	0.067939	0.0609783	0.265215	0.00150906	21.6181
order	Burkholderiales	2874	rs7638039	T	C	0.0580987	0.012673	4.83593e-06	0.2326	0.00588266	0.0389568	0.879972	0.00146696	21.0142
order	Burkholderiales	2874	rs9964679	A	G	0.052509	0.011504	6.05982e-06	0.3101	-0.0108587	0.0347017	0.754343	0.00145418	20.8309
order	Clostridiales	1863	rs13105690	C	T	0.0527441	0.011818	9.36807e-06	0.7326	0.0524519	0.0376966	0.164098	0.00139039	19.9159
order	Clostridiales	1863	rs2273429	A	G	-0.0726191	0.0153105	4.16869e-06	0.1074	0.0881024	0.0486334	0.0700535	0.00157008	22.4938
order	Clostridiales	1863	rs290772	G	A	0.084254	0.0196297	9.9977e-06	0.0616	0.0594003	0.0613165	0.33267	0.00128611	18.4201
order	Coriobacteriales	810	rs12974142	G	A	0.0789796	0.0177205	8.51236e-06	0.1083	-0.114962	0.0600399	0.0555226	0.00138662	19.8617
order	Coriobacteriales	810	rs13307134	T	C	-0.0565686	0.0126265	7.79938e-06	0.7644	0.0582649	0.0407895	0.153168	0.00140106	20.0689
order	Coriobacteriales	810	rs1397793	A	G	0.0498855	0.0112446	9.77372e-06	0.6143	-0.0653195	0.0336486	0.0522312	0.00137387	19.6789
order	Coriobacteriales	810	rs1816223	G	A	0.0586265	0.0129006	4.84117e-06	0.7893	-0.00637961	0.0395605	0.871887	0.00144153	20.6494
order	Coriobacteriales	810	rs240104	T	C	-0.0603429	0.0126849	1.51604e-06	0.2445	0.02137	0.0383897	0.577759	0.00157933	22.6265
order	Coriobacteriales	810	rs34739816	G	T	0.0965017	0.0207666	3.88356e-06	0.0815	-0.0113643	0.0622245	0.855085	0.00150718	21.5913
order	Coriobacteriales	810	rs8010111	A	G	0.103377	0.0229286	6.8962e-06	0.9354	0.0334534	0.0642789	0.602757	0.00141892	20.3251
order	Desulfovibrionales	3156	rs112381107	C	T	0.21009	0.0456974	3.21655e-06	0.0477	-0.117433	0.0785229	0.134777	0.00147526	21.1333
order	Desulfovibrionales	3156	rs11599763	C	T	0.0554862	0.0117486	2.60699e-06	0.6103	-0.00925702	0.0346777	0.789512	0.00155669	22.3017
order	Desulfovibrionales	3156	rs17791387	A	G	-0.0727501	0.0154369	2.25294e-06	0.1412	0.00895974	0.0422348	0.831997	0.00155008	22.2068
order	Desulfovibrionales	3156	rs186073	T	C	0.0529219	0.0118542	8.7444e-06	0.4274	0.00538547	0.033046	0.870543	0.00139124	19.9281
order	Desulfovibrionales	3156	rs2838334	G	A	0.0569024	0.0124223	4.16793e-06	0.3231	-0.0328332	0.0357452	0.35834	0.00146454	20.9796
order	Desulfovibrionales	3156	rs3935584	C	T	-0.0524466	0.0115749	7.19747e-06	0.496	0.0489806	0.0320995	0.127035	0.00143304	20.5277
order	Desulfovibrionales	3156	rs72647048	T	C	-0.0772459	0.0170876	9.00285e-06	0.1163	-0.0352128	0.0552125	0.523625	0.00142643	20.4328
order	Desulfovibrionales	3156	rs9928243	C	A	-0.0544713	0.0117811	3.96634e-06	0.4254	0.040566	0.0322417	0.208325	0.0014921	21.3749
order	Enterobacteriales	3468	rs11026530	T	C	0.0822408	0.0186379	9.42692e-06	0.1342	0.0632564	0.0497208	0.20329	0.00135916	19.4679
order	Enterobacteriales	3468	rs2374342	C	A	0.0582927	0.0126195	4.51617e-06	0.3569	0.038836	0.0332995	0.243508	0.00148929	21.3345
order	Enterobacteriales	3468	rs504442	T	G	0.084159	0.0189479	5.17095e-06	0.1392	0.0324672	0.0507948	0.522704	0.00137709	19.7251
order	Enterobacteriales	3468	rs62210023	A	G	0.0606754	0.0130125	3.13163e-06	0.3519	-0.00652122	0.0365229	0.85829	0.00151749	21.7392
order	Erysipelotrichales	2148	rs1074800	G	A	-0.0492438	0.010887	6.14582e-06	0.6014	-0.0010994	0.0322588	0.972813	0.00142806	20.4562
order	Erysipelotrichales	2148	rs2300774	A	G	-0.0524152	0.0106784	8.95468e-07	0.5924	0.0576291	0.0323118	0.0744989	0.00168133	24.0903
order	Erysipelotrichales	2148	rs35161940	T	C	-0.0806041	0.0167641	1.8451e-06	0.1272	0.0573251	0.0514187	0.264907	0.00161337	23.115
order	Erysipelotrichales	2148	rs4078432	T	C	0.0608929	0.0133764	4.23107e-06	0.8191	0.0710664	0.0417326	0.088587	0.00144647	20.7202
order	Erysipelotrichales	2148	rs8003149	C	T	0.0538798	0.0116888	4.08479e-06	0.2823	-0.00954541	0.0359214	0.790447	0.00148303	21.2447
order	Gastranaerophilales	1591	rs11150282	T	C	0.098235	0.0197127	7.36055e-07	0.3211	-0.00883895	0.034627	0.798521	0.00173288	24.8302
order	Gastranaerophilales	1591	rs367480	A	G	0.0841649	0.0185948	7.52419e-06	0.5726	-0.0451646	0.0324339	0.163768	0.00143001	20.4842
order	Gastranaerophilales	1591	rs4129395	G	A	0.0904264	0.0185253	1.21742e-06	0.4264	-0.00350614	0.0327272	0.914684	0.00166272	23.8232
order	Gastranaerophilales	1591	rs789069	A	C	-0.10413	0.0234459	6.5001e-06	0.172	0.0562858	0.0402366	0.161852	0.0013769	19.7223
order	Gastranaerophilales	1591	rs8028558	A	G	0.08346	0.0188504	9.78228e-06	0.4046	0.0626931	0.0329157	0.0568251	0.00136837	19.5999
order	Lactobacillales	1800	rs11110282	A	G	-0.10239	0.0217849	3.95667e-06	0.0676	-0.130906	0.0680133	0.054265	0.00154176	22.0873
order	Lactobacillales	1800	rs11627423	C	A	0.0499263	0.0109744	5.08757e-06	0.3897	0.00707491	0.0330016	0.83025	0.00144461	20.6936
order	Lactobacillales	1800	rs11730038	G	A	-0.0605384	0.0129052	5.09742e-06	0.2406	-0.0154183	0.0386833	0.690205	0.00153584	22.0025
order	Lactobacillales	1800	rs35344081	G	A	0.0642442	0.0127358	4.16064e-07	0.2406	-0.0569937	0.038971	0.143614	0.00177552	25.4422
order	Lactobacillales	1800	rs4028634	C	T	-0.0532915	0.01101	1.34806e-06	0.5746	-0.0110388	0.0335555	0.742176	0.00163498	23.4251
order	Lactobacillales	1800	rs9581006	T	C	-0.22583	0.0469228	1.76596e-06	0.9543	-0.0236189	0.0829693	0.775897	0.0016165	23.1598
order	Methanobacteriales	120	rs10424197	A	G	0.111274	0.0247517	9.27897e-06	0.675	0.0267547	0.0343845	0.436508	0.00141074	20.2077
order	Methanobacteriales	120	rs6776814	T	C	-0.199566	0.0411825	1.63061e-06	0.0895	0.00488803	0.0523642	0.925628	0.00163877	23.4794
order	Methanobacteriales	120	rs75208022	C	T	-0.227245	0.048763	5.92107e-06	0.0765	-0.0334534	0.0644948	0.603971	0.00151576	21.7144
order	Methanobacteriales	120	rs894996	C	A	0.216999	0.0449076	1.87556e-06	0.0716	0.120623	0.0571216	0.0347128	0.00162948	23.3461
order	MollicutesRF9	11579	rs11779863	G	A	-0.0772768	0.0172171	6.68852e-06	0.2068	0.0415257	0.0392576	0.290157	0.00140621	20.1427
order	MollicutesRF9	11579	rs13100746	C	T	0.0638979	0.0142685	7.28853e-06	0.4095	0.0241071	0.0325363	0.458737	0.00139988	20.0519
order	MollicutesRF9	11579	rs638542	A	G	0.070592	0.0157049	5.17285e-06	0.7137	0.0357308	0.035926	0.319947	0.00141029	20.2013
order	MollicutesRF9	11579	rs76373661	G	A	0.0908218	0.0202986	5.15941e-06	0.1133	0.043251	0.0472596	0.360097	0.00139741	20.0165
order	MollicutesRF9	11579	rs7801843	A	G	-0.0869495	0.0194509	9.46891e-06	0.1292	-0.137654	0.0478018	0.00398071	0.00139486	19.9799
order	MollicutesRF9	11579	rs7853673	A	G	0.0624389	0.0139833	6.73256e-06	0.4861	0.0167588	0.0335206	0.617106	0.00139177	19.9357
order	MollicutesRF9	11579	rs949341	A	G	-0.0656602	0.0147216	7.73286e-06	0.6799	0.000700245	0.0332484	0.983197	0.00138859	19.8899
order	NB1n	3953	rs11251024	G	A	0.104201	0.0206737	6.62796e-07	0.33	0.0626931	0.0347254	0.0710133	0.00177263	25.4008
order	NB1n	3953	rs11606187	A	G	-0.154539	0.0326288	3.30583e-06	0.1074	-0.0742926	0.0544049	0.17208	0.00156558	22.4292
order	NB1n	3953	rs13385922	T	C	0.0929494	0.0201348	3.96826e-06	0.4056	0.0387408	0.0334041	0.246146	0.00148742	21.3078
order	NB1n	3953	rs166849	A	G	-0.0911053	0.0202239	7.73891e-06	0.6103	-0.0159718	0.0332894	0.63138	0.00141652	20.2907
order	NB1n	3953	rs2172426	T	C	0.10212	0.0198947	3.17424e-07	0.5527	-0.0300441	0.0321129	0.349491	0.00183836	26.3443
order	NB1n	3953	rs267959	G	A	-0.0988612	0.0209676	2.61993e-06	0.6571	-0.0421012	0.0349932	0.228928	0.00155154	22.2277
order	NB1n	3953	rs4383094	C	T	-0.149188	0.0320662	4.28134e-06	0.9036	-0.0281987	0.0514242	0.583449	0.00151077	21.6427
order	NB1n	3953	rs72671304	T	C	0.172322	0.0370028	3.79577e-06	0.0696	-0.0241902	0.0601142	0.687387	0.00151369	21.6846
order	NB1n	3953	rs7911787	G	T	-0.223071	0.0470232	3.38821e-06	0.0656	-0.0215301	0.0696286	0.757159	0.00157058	22.501
order	Pasteurellales	3688	rs12050685	A	G	-0.0670948	0.015239	9.18523e-06	0.3598	-0.0271657	0.0329216	0.409279	0.00135319	19.3822
order	Pasteurellales	3688	rs16970009	A	G	0.187381	0.0429572	7.31526e-06	0.0437	0.0071742	0.0700303	0.918404	0.00132826	19.0247
order	Pasteurellales	3688	rs9895850	T	C	-0.176406	0.041017	9.0826e-06	0.0497	-0.0363528	0.0773287	0.638278	0.00129128	18.4943
order	Rhodospirillales	2667	rs11591293	G	T	0.0722755	0.0158186	4.68533e-06	0.4195	-0.00652122	0.032501	0.840975	0.00145712	20.873
order	Rhodospirillales	2667	rs3730086	A	G	0.0800354	0.0178737	7.98252e-06	0.2386	-0.0474061	0.0367737	0.197352	0.00139962	20.0482
order	Rhodospirillales	2667	rs4278423	T	C	0.105215	0.0233778	3.98043e-06	0.1064	0.0816721	0.0480295	0.0890451	0.00141389	20.2529
order	Rhodospirillales	2667	rs55876211	C	T	-0.0865002	0.0195197	7.87318e-06	0.172	-0.00430927	0.0400326	0.914278	0.0013708	19.6348
order	Rhodospirillales	2667	rs7001029	C	T	0.120726	0.0260989	2.83067e-06	0.0934	0.0581746	0.0540442	0.281737	0.00149345	21.3942
order	Rhodospirillales	2667	rs77304857	C	A	-0.0997433	0.0222165	6.02033e-06	0.1123	0.08158	0.0459656	0.0759312	0.00140698	20.1537
order	Rhodospirillales	2667	rs9813022	A	G	-0.0830794	0.0162642	3.07213e-07	0.3022	-0.00330546	0.0348382	0.92441	0.00182059	26.0892
order	Selenomonadales	2165	rs13086907	G	A	0.0625312	0.0131735	1.95488e-06	0.1998	0.0371994	0.0393896	0.344966	0.0015725	22.5284
order	Selenomonadales	2165	rs2834062	A	G	0.0489057	0.0108842	8.43918e-06	0.3648	0.0287818	0.0347272	0.407219	0.00140927	20.1867
order	Selenomonadales	2165	rs4463806	C	T	0.0543966	0.0129365	7.80657e-06	0.7962	0.0607059	0.0388322	0.117985	0.0012344	17.6787
order	Selenomonadales	2165	rs9423647	G	A	0.047817	0.0105282	6.06108e-06	0.5149	0.0370067	0.0319558	0.24684	0.00143983	20.6251
order	Verrucomicrobiales	4030	rs11729256	T	C	0.0749798	0.0150177	6.73085e-07	0.2386	0.0259601	0.0371086	0.484195	0.00173943	24.9242
order	Verrucomicrobiales	4030	rs12908520	G	A	0.0618926	0.0130946	2.17165e-06	0.4563	0.00429078	0.0319074	0.893026	0.00155918	22.3374
order	Verrucomicrobiales	4030	rs4936098	G	A	-0.0648843	0.0135928	1.1222e-06	0.66	-0.0370067	0.0347848	0.287385	0.0015902	22.7825
order	Verrucomicrobiales	4030	rs61779207	G	A	-0.0758309	0.0167762	6.7228e-06	0.1779	-0.0505567	0.0426442	0.235801	0.00142616	20.4289
order	Verrucomicrobiales	4030	rs74542928	T	C	0.112164	0.0236422	1.63222e-06	0.0785	-0.103806	0.0542658	0.0557584	0.00157083	22.5046
order	Verrucomicrobiales	4030	rs9349825	A	G	-0.0704036	0.0147128	2.53688e-06	0.2793	0.0537303	0.0363612	0.139493	0.00159803	22.8949
order	Verrucomicrobiales	4030	rs941682	G	A	-0.0631436	0.0143767	9.60993e-06	0.3111	0.0182328	0.035939	0.611928	0.00134659	19.2877
order	Victivallales	2254	rs1002941	A	G	-0.105025	0.0233484	8.14836e-06	0.7207	-0.0307232	0.0357122	0.389624	0.00141234	20.2307
order	Victivallales	2254	rs11770843	C	T	0.109431	0.0234879	1.9073e-06	0.2594	0.0413339	0.035483	0.244063	0.00151501	21.7036
order	Victivallales	2254	rs2031282	A	G	0.122368	0.0270329	4.38258e-06	0.17	-0.0347985	0.0426983	0.415081	0.00143025	20.4875
order	Victivallales	2254	rs2825714	A	G	-0.13741	0.0289246	1.72211e-06	0.1571	0.158797	0.0456472	0.000503686	0.00157507	22.5653
order	Victivallales	2254	rs72640280	A	G	0.220207	0.0486196	5.18036e-06	0.0537	-0.0251127	0.0702481	0.720727	0.00143185	20.5106
family	Acidaminococcaceae	2166	rs2933324	G	A	0.0662557	0.0140257	2.23676e-06	0.7465	-0.00329457	0.0338296	0.922419	0.00155741	22.3119
family	Acidaminococcaceae	2166	rs6589457	G	A	-0.165911	0.0349516	2.3151e-06	0.9453	-0.0423888	0.0729094	0.560978	0.00157259	22.5297
family	Acidaminococcaceae	2166	rs6923842	T	C	-0.0796106	0.0169192	2.21304e-06	0.169	-0.0576291	0.0410832	0.160694	0.00154523	22.1371
family	Alcaligenaceae	2875	rs112135816	T	G	-0.0775052	0.0171554	5.27667e-06	0.1471	0.0167588	0.0465285	0.718711	0.0014247	20.4079
family	Alcaligenaceae	2875	rs1153990	A	G	-0.058727	0.0128306	5.96788e-06	0.2207	-0.0398849	0.0386164	0.301674	0.00146227	20.947
family	Alcaligenaceae	2875	rs147968	C	T	0.0489475	0.0110321	9.12704e-06	0.4414	-0.0555127	0.0328206	0.0907612	0.00137413	19.6827
family	Alcaligenaceae	2875	rs62395635	T	C	0.110583	0.0238514	3.34696e-06	0.0706	0.067939	0.0609783	0.265215	0.0015003	21.4926
family	Alcaligenaceae	2875	rs6969323	A	C	-0.0593564	0.0129137	3.8858e-06	0.2515	0.00836492	0.0380376	0.82594	0.0014746	21.1238
family	Alcaligenaceae	2875	rs7638039	T	C	0.0603335	0.0127779	2.70477e-06	0.2326	0.00588266	0.0389568	0.879972	0.00155598	22.2914
family	Alcaligenaceae	2875	rs9537886	A	C	-0.0570888	0.0110683	2.35109e-07	0.5229	0.0300469	0.0325881	0.356517	0.00185616	26.5999
family	Alcaligenaceae	2875	rs9964679	A	G	0.0537051	0.0116008	4.47384e-06	0.3101	-0.0108587	0.0347017	0.754343	0.00149585	21.4286
family	Bacteroidaceae	917	rs2023437	T	C	-0.0782325	0.0167634	5.01822e-06	0.1243	-0.0190809	0.0530779	0.71923	0.0015201	21.7766
family	Bacteroidaceae	917	rs66474973	G	T	0.0812515	0.0164479	6.80973e-07	0.1153	0.0121262	0.0496802	0.807165	0.00170288	24.3995
family	Bacteroidaceae	917	rs6795673	C	T	0.0538565	0.0105251	3.37909e-07	0.4115	0.00150113	0.0323209	0.962956	0.00182689	26.1796
family	BacteroidalesS247group	11173	rs10872669	G	A	0.123071	0.0275665	9.49008e-06	0.8926	0.0605996	0.0629296	0.33556	0.00139131	19.9291
family	BacteroidalesS247group	11173	rs12748533	G	T	-0.0821108	0.0172701	2.59018e-06	0.2972	-0.0127813	0.0356238	0.719756	0.00157764	22.6022
family	BacteroidalesS247group	11173	rs1850003	A	G	0.084048	0.0177806	2.4053e-06	0.3072	0.0236189	0.0348326	0.497729	0.00155943	22.3409
family	BacteroidalesS247group	11173	rs61508842	T	C	0.122574	0.0272389	7.82781e-06	0.1223	0.0196065	0.0517343	0.7047	0.00141347	20.2468
family	BacteroidalesS247group	11173	rs7217209	C	T	0.0843019	0.0187308	8.42946e-06	0.173	0.00429078	0.0491498	0.930433	0.00141393	20.2536
family	BacteroidalesS247group	11173	rs738193	T	C	0.0847328	0.0165856	3.82164e-07	0.3549	0.0071742	0.0338375	0.832092	0.00182109	26.0964
family	BacteroidalesS247group	11173	rs78609301	A	G	-0.0867065	0.0195709	7.093e-06	0.2167	0.0227395	0.0411398	0.580444	0.00137015	19.6255
family	BacteroidalesS247group	11173	rs941000	T	C	-0.0850266	0.0163382	3.15559e-07	0.5915	-0.00179838	0.0347523	0.958729	0.00188956	27.0795
family	Bifidobacteriaceae	433	rs10831953	G	A	0.0537537	0.0123746	9.94741e-06	0.333	-0.00230265	0.0339059	0.945855	0.00131724	18.8666
family	Bifidobacteriaceae	433	rs182549	T	C	-0.11707	0.0126703	5.94155e-20	0.5089	-0.0532564	0.0387896	0.169766	0.00593219	85.3605
family	Bifidobacteriaceae	433	rs55888705	A	G	0.053673	0.0120586	8.66204e-06	0.3867	0.0685928	0.0331226	0.0383707	0.00138293	19.8088
family	Bifidobacteriaceae	433	rs6899771	A	G	-0.0914312	0.0202604	7.27998e-06	0.0954	-0.0265493	0.0575317	0.644459	0.00142153	20.3625
family	Bifidobacteriaceae	433	rs7174549	T	C	-0.0551726	0.0124655	6.86784e-06	0.6441	-0.0267393	0.0340072	0.431701	0.00136746	19.5869
family	Bifidobacteriaceae	433	rs7322849	T	C	0.110676	0.0200996	1.74032e-08	0.0964	0.112793	0.0600519	0.0603462	0.00211492	30.316
family	Bifidobacteriaceae	433	rs857444	C	T	0.0553965	0.0120669	3.8249e-06	0.3608	-0.0222456	0.0331495	0.502177	0.00147101	21.0723
family	Clostridiaceae1	1869	rs10875374	T	C	0.0536759	0.0119436	8.09823e-06	0.5517	-0.0235212	0.0325593	0.470042	0.0014098	20.1942
family	Clostridiaceae1	1869	rs12341505	G	A	0.0814503	0.0179338	4.54485e-06	0.1113	-0.0307685	0.0487946	0.52832	0.00143978	20.6243
family	Clostridiaceae1	1869	rs2817172	C	T	0.0563367	0.012392	5.27024e-06	0.4125	0.0425804	0.0327768	0.193909	0.00144263	20.6652
family	Clostridiaceae1	1869	rs4723021	T	C	-0.106376	0.0241944	7.42147e-06	0.0577	-0.0280909	0.0712472	0.69338	0.00134944	19.3284
family	Clostridiaceae1	1869	rs62397761	A	G	0.0615805	0.0136198	9.07716e-06	0.2863	0.0110388	0.036191	0.760354	0.00142694	20.4402
family	Clostridiaceae1	1869	rs881532	G	A	0.0533035	0.0119011	7.8966e-06	0.5229	-0.00548493	0.032244	0.864926	0.00140027	20.0575
family	ClostridialesvadinBB60group	11286	rs10517600	G	T	-0.0626993	0.0139364	6.82763e-06	0.4642	-0.00080032	0.0316337	0.979816	0.00141284	20.2378
family	ClostridialesvadinBB60group	11286	rs118104867	C	T	0.214464	0.0455098	3.43598e-06	0.0487	-0.058795	0.0873775	0.50102	0.00154991	22.2044
family	ClostridialesvadinBB60group	11286	rs2191834	T	G	-0.0746375	0.0159136	2.50196e-06	0.7604	0.00833464	0.0371902	0.822673	0.00153529	21.9946
family	ClostridialesvadinBB60group	11286	rs28691777	C	T	0.137134	0.0266996	6.95697e-07	0.0716	0.0153811	0.0684683	0.822255	0.00184061	26.3767
family	ClostridialesvadinBB60group	11286	rs6588624	A	G	0.0662317	0.0138147	1.79287e-06	0.5288	0.00350614	0.0317425	0.912048	0.00160411	22.982
family	ClostridialesvadinBB60group	11286	rs7226487	A	G	-0.0643682	0.0138701	3.58286e-06	0.4761	-0.0309171	0.0322256	0.33736	0.00150318	21.5339
family	ClostridialesvadinBB60group	11286	rs7725895	A	G	-0.116224	0.0240367	3.94357e-06	0.0895	0.0619414	0.0627393	0.323504	0.0016316	23.3766
family	ClostridialesvadinBB60group	11286	rs989682	A	G	0.070194	0.0155364	6.84715e-06	0.2823	0.0392207	0.0338443	0.246514	0.00142483	20.4098
family	Coriobacteriaceae	811	rs12974142	G	A	0.0789796	0.0177205	8.51236e-06	0.1083	-0.114962	0.0600399	0.0555226	0.00138662	19.8617
family	Coriobacteriaceae	811	rs13307134	T	C	-0.0565686	0.0126265	7.79938e-06	0.7644	0.0582649	0.0407895	0.153168	0.00140106	20.0689
family	Coriobacteriaceae	811	rs1397793	A	G	0.0498855	0.0112446	9.77372e-06	0.6143	-0.0653195	0.0336486	0.0522312	0.00137387	19.6789
family	Coriobacteriaceae	811	rs1816223	G	A	0.0586265	0.0129006	4.84117e-06	0.7893	-0.00637961	0.0395605	0.871887	0.00144153	20.6494
family	Coriobacteriaceae	811	rs240104	T	C	-0.0603429	0.0126849	1.51604e-06	0.2445	0.02137	0.0383897	0.577759	0.00157933	22.6265
family	Coriobacteriaceae	811	rs34739816	G	T	0.0965017	0.0207666	3.88356e-06	0.0815	-0.0113643	0.0622245	0.855085	0.00150718	21.5913
family	Coriobacteriaceae	811	rs8010111	A	G	0.103377	0.0229286	6.8962e-06	0.9354	0.0334534	0.0642789	0.602757	0.00141892	20.3251
family	Desulfovibrionaceae	3169	rs112381107	C	T	0.211435	0.0456962	2.81877e-06	0.0477	-0.117433	0.0785229	0.134777	0.00149426	21.4059
family	Desulfovibrionaceae	3169	rs11599763	C	T	0.0555931	0.0117493	2.49701e-06	0.6103	-0.00925702	0.0346777	0.789512	0.0015625	22.385
family	Desulfovibrionaceae	3169	rs17791387	A	G	-0.0729251	0.0154381	2.09677e-06	0.1412	0.00895974	0.0422348	0.831997	0.0015573	22.3103
family	Desulfovibrionaceae	3169	rs2838334	G	A	0.0571419	0.012423	3.82375e-06	0.3231	-0.0328332	0.0357452	0.35834	0.00147671	21.1542
family	Desulfovibrionaceae	3169	rs3935584	C	T	-0.0525838	0.0115757	6.78141e-06	0.496	0.0489806	0.0320995	0.127035	0.00144034	20.6323
family	Desulfovibrionaceae	3169	rs72647048	T	C	-0.0770089	0.017089	9.60882e-06	0.1163	-0.0352128	0.0552125	0.523625	0.00141747	20.3043
family	Desulfovibrionaceae	3169	rs9928243	C	A	-0.0541732	0.0117819	4.48477e-06	0.4254	0.040566	0.0322417	0.208325	0.00147563	21.1387
family	Enterobacteriaceae	3469	rs11026530	T	C	0.0822408	0.0186379	9.42692e-06	0.1342	0.0632564	0.0497208	0.20329	0.00135916	19.4679
family	Enterobacteriaceae	3469	rs2374342	C	A	0.0582927	0.0126195	4.51617e-06	0.3569	0.038836	0.0332995	0.243508	0.00148929	21.3345
family	Enterobacteriaceae	3469	rs504442	T	G	0.084159	0.0189479	5.17095e-06	0.1392	0.0324672	0.0507948	0.522704	0.00137709	19.7251
family	Enterobacteriaceae	3469	rs62210023	A	G	0.0606754	0.0130125	3.13163e-06	0.3519	-0.00652122	0.0365229	0.85829	0.00151749	21.7392
family	Erysipelotrichaceae	2149	rs1074800	G	A	-0.0492438	0.010887	6.14582e-06	0.6014	-0.0010994	0.0322588	0.972813	0.00142806	20.4562
family	Erysipelotrichaceae	2149	rs2300774	A	G	-0.0524152	0.0106784	8.95468e-07	0.5924	0.0576291	0.0323118	0.0744989	0.00168133	24.0903
family	Erysipelotrichaceae	2149	rs35161940	T	C	-0.0806041	0.0167641	1.8451e-06	0.1272	0.0573251	0.0514187	0.264907	0.00161337	23.115
family	Erysipelotrichaceae	2149	rs4078432	T	C	0.0608929	0.0133764	4.23107e-06	0.8191	0.0710664	0.0417326	0.088587	0.00144647	20.7202
family	Erysipelotrichaceae	2149	rs8003149	C	T	0.0538798	0.0116888	4.08479e-06	0.2823	-0.00954541	0.0359214	0.790447	0.00148303	21.2447
family	FamilyXI	1936	rs10759623	C	T	-0.162115	0.032151	5.78309e-07	0.1809	0.029753	0.0424058	0.482913	0.00177406	25.4212
family	FamilyXI	1936	rs11547158	A	G	-0.177599	0.0372795	2.70222e-06	0.1203	-0.0257281	0.0471508	0.585302	0.00158392	22.6924
family	FamilyXI	1936	rs17379710	T	C	-0.116383	0.0252125	3.97109e-06	0.4354	0.0253753	0.0324027	0.433555	0.00148725	21.3052
family	FamilyXI	1936	rs2156611	T	C	-0.112486	0.0251099	9.42671e-06	0.492	0.0230327	0.0320979	0.473018	0.00140081	20.0653
family	FamilyXI	1936	rs3733511	A	G	0.128253	0.0274718	3.38556e-06	0.2942	-0.00340579	0.035148	0.922807	0.00152118	21.7922
family	FamilyXI	1936	rs697771	A	G	-0.117677	0.0251491	3.19374e-06	0.4324	0.0071742	0.0327221	0.826458	0.00152811	21.8916
family	FamilyXIII	1957	rs12904405	A	G	-0.0851896	0.0192688	7.67414e-06	0.1024	-0.0363528	0.0592588	0.539573	0.00136443	19.5435
family	FamilyXIII	1957	rs3098182	T	G	-0.0508511	0.011014	4.04027e-06	0.5676	-0.0250828	0.0324414	0.43942	0.0014878	21.3133
family	FamilyXIII	1957	rs482905	G	T	0.0596528	0.012717	3.72349e-06	0.2495	-0.00280393	0.0372212	0.939951	0.0015357	22.0005
family	FamilyXIII	1957	rs6797051	C	T	-0.0805985	0.0171364	4.89283e-06	0.1173	0.0459289	0.049413	0.352635	0.00154392	22.1184
family	Lachnospiraceae	1987	rs11139361	C	T	-0.0494463	0.0110503	4.26265e-06	0.6372	-0.0102473	0.0331781	0.757431	0.00139764	20.0198
family	Lachnospiraceae	1987	rs112040820	A	G	0.0549584	0.0117086	2.41835e-06	0.2704	0.0168571	0.035524	0.635125	0.0015377	22.0291
family	Lachnospiraceae	1987	rs11841382	G	T	-0.0718128	0.017462	9.57767e-06	0.0736	0.0144944	0.0589313	0.805717	0.00118082	16.9104
family	Lachnospiraceae	1987	rs11979110	T	C	-0.0500924	0.0105069	1.81844e-06	0.4473	0.00727348	0.0321079	0.820787	0.00158631	22.7266
family	Lachnospiraceae	1987	rs12760724	A	C	-0.0484566	0.0107934	7.26742e-06	0.3439	0.00826574	0.0339333	0.80755	0.00140689	20.1525
family	Lachnospiraceae	1987	rs2159863	A	G	-0.0585831	0.0128742	3.69556e-06	0.1978	-0.06145	0.0395215	0.119982	0.0014453	20.7035
family	Lachnospiraceae	1987	rs2910921	C	T	-0.160302	0.035832	8.41977e-06	0.9553	0.111379	0.0786231	0.156596	0.00139705	20.0113
family	Lachnospiraceae	1987	rs3127230	C	T	-0.0503537	0.0112201	6.20326e-06	0.334	-0.0208151	0.0344672	0.545902	0.00140585	20.1376
family	Lachnospiraceae	1987	rs7359994	C	T	0.0503142	0.0112482	5.35895e-06	0.668	0.0620882	0.0337805	0.0660648	0.00139666	20.0057
family	Lachnospiraceae	1987	rs959845	T	C	0.0493666	0.0107801	5.16952e-06	0.5547	0.0364565	0.0351461	0.299603	0.00146375	20.9682
family	Lactobacillaceae	1836	rs1530559	G	A	0.0772453	0.0176921	9.6525e-06	0.5676	0.0041912	0.0374344	0.910854	0.00133073	19.0601
family	Lactobacillaceae	1836	rs768253	T	G	-0.0792344	0.0170604	3.60761e-06	0.3907	-0.0325232	0.0331556	0.326629	0.00150549	21.5669
family	Lactobacillaceae	1836	rs921925	A	C	0.0999419	0.0201687	5.77192e-07	0.2624	-0.0155198	0.0388881	0.689828	0.00171347	24.5515
family	Methanobacteriaceae	121	rs10424197	A	G	0.111274	0.0247517	9.27897e-06	0.675	0.0267547	0.0343845	0.436508	0.00141074	20.2077
family	Methanobacteriaceae	121	rs6776814	T	C	-0.199566	0.0411825	1.63061e-06	0.0895	0.00488803	0.0523642	0.925628	0.00163877	23.4794
family	Methanobacteriaceae	121	rs75208022	C	T	-0.227245	0.048763	5.92107e-06	0.0765	-0.0334534	0.0644948	0.603971	0.00151576	21.7144
family	Methanobacteriaceae	121	rs894996	C	A	0.216999	0.0449076	1.87556e-06	0.0716	0.120623	0.0571216	0.0347128	0.00162948	23.3461
family	Oxalobacteraceae	2966	rs11246212	C	T	-0.13607	0.0291797	4.50837e-06	0.8748	-0.0284903	0.0484829	0.556777	0.0015177	21.7421
family	Oxalobacteraceae	2966	rs12002250	A	C	0.196145	0.044523	5.53197e-06	0.0596	-0.0221434	0.0707038	0.75414	0.00135481	19.4055
family	Oxalobacteraceae	2966	rs17138946	G	T	-0.189444	0.0430248	8.09003e-06	0.0467	0.0670977	0.0695776	0.334866	0.00135337	19.3849
family	Oxalobacteraceae	2966	rs4428215	G	A	0.12561	0.0230053	4.87933e-08	0.2604	0.0211742	0.0384229	0.581575	0.00207955	29.8079
family	Oxalobacteraceae	2966	rs736744	T	C	-0.105642	0.0200648	1.49417e-07	0.5845	0.0527681	0.033071	0.110578	0.00193395	27.7168
family	Pasteurellaceae	3689	rs12050685	A	G	-0.0670948	0.015239	9.18523e-06	0.3598	-0.0271657	0.0329216	0.409279	0.00135319	19.3822
family	Pasteurellaceae	3689	rs16970009	A	G	0.187381	0.0429572	7.31526e-06	0.0437	0.0071742	0.0700303	0.918404	0.00132826	19.0247
family	Pasteurellaceae	3689	rs9895850	T	C	-0.176406	0.041017	9.0826e-06	0.0497	-0.0363528	0.0773287	0.638278	0.00129128	18.4943
family	Peptococcaceae	2024	rs12144792	C	T	0.064399	0.0141246	5.82237e-06	0.3588	-0.020611	0.0340388	0.544838	0.00145097	20.7848
family	Peptococcaceae	2024	rs12634826	T	G	-0.0739885	0.0150931	1.01109e-06	0.2952	-0.0130852	0.0339682	0.700074	0.00167697	24.0276
family	Peptococcaceae	2024	rs12992764	T	G	0.0684213	0.0141137	1.46157e-06	0.4026	-0.0368715	0.0340391	0.278715	0.0016401	23.4985
family	Peptococcaceae	2024	rs150600492	A	C	0.135774	0.0289757	2.31308e-06	0.0626	0.0687795	0.0621516	0.268449	0.00153243	21.9535
family	Peptococcaceae	2024	rs35703006	G	T	0.0812655	0.0164355	4.94778e-07	0.2157	-0.0249076	0.0404804	0.538357	0.00170603	24.4448
family	Peptostreptococcaceae	2042	rs10805326	A	G	-0.0566637	0.012276	4.03395e-06	0.7217	0.0594316	0.0354699	0.0938275	0.00148707	21.3027
family	Peptostreptococcaceae	2042	rs12377846	C	A	-0.252	0.0511627	7.26256e-07	0.0487	0.179401	0.0757373	0.0178497	0.00169293	24.2568
family	Peptostreptococcaceae	2042	rs12986312	T	G	0.0571818	0.0125947	5.76713e-06	0.3221	0.022935	0.0338443	0.497987	0.00143879	20.6101
family	Peptostreptococcaceae	2042	rs4692811	C	T	0.0642075	0.0126913	4.21124e-07	0.2644	-0.0349021	0.0362195	0.335233	0.00178593	25.5917
family	Peptostreptococcaceae	2042	rs77540684	T	G	0.106725	0.0245638	8.13711e-06	0.0517	-0.0271657	0.0715923	0.704354	0.0013178	18.8747
family	Peptostreptococcaceae	2042	rs9573937	A	G	-0.0693637	0.0142907	1.70589e-06	0.1769	-0.0191828	0.0397422	0.629322	0.00164409	23.5557
family	Porphyromonadaceae	943	rs10762312	A	G	0.052368	0.0118814	8.70362e-06	0.7386	0.0139975	0.0375202	0.709099	0.00135609	19.4239
family	Porphyromonadaceae	943	rs17065783	A	G	-0.059133	0.0122235	1.79349e-06	0.2237	-0.055407	0.0399316	0.165275	0.0016332	23.3996
family	Porphyromonadaceae	943	rs1980561	A	G	-0.0485289	0.0109284	8.9454e-06	0.3857	0.0416217	0.0331255	0.20894	0.00137648	19.7164
family	Porphyromonadaceae	943	rs35961441	A	C	0.0915257	0.0207306	8.37394e-06	0.0736	0.0778865	0.056715	0.16966	0.00136067	19.4895
family	Porphyromonadaceae	943	rs864093	A	C	-0.0527939	0.0117499	9.59798e-06	0.2565	-0.0191828	0.0365526	0.599722	0.00140919	20.1854
family	Prevotellaceae	960	rs12057990	C	T	0.0589878	0.0132268	8.9747e-06	0.2406	0.0505981	0.0368939	0.170236	0.00138833	19.8863
family	Prevotellaceae	960	rs12118202	T	C	-0.0751986	0.0147265	5.5423e-07	0.1899	0.0443996	0.0392206	0.257614	0.00181933	26.0711
family	Prevotellaceae	960	rs2206482	T	G	-0.0569105	0.0117486	1.30377e-06	0.4423	-0.0156214	0.0324898	0.630652	0.0016375	23.4613
family	Prevotellaceae	960	rs3758087	C	T	-0.0564199	0.0124655	8.60578e-06	0.7078	0.0331432	0.0343652	0.334825	0.0014299	20.4826
family	Prevotellaceae	960	rs3860225	A	G	0.083936	0.0167936	5.4968e-07	0.1382	0.0200967	0.0464099	0.664996	0.00174314	24.9775
family	Prevotellaceae	960	rs4685827	T	C	-0.0679529	0.0145407	2.77192e-06	0.2237	0.038355	0.0403087	0.341335	0.00152428	21.8366
family	Prevotellaceae	960	rs7252711	G	A	0.0740876	0.0161926	5.56583e-06	0.8728	-0.0422929	0.0477549	0.37582	0.00146118	20.9313
family	Prevotellaceae	960	rs7975087	C	A	-0.0601448	0.0135454	7.59451e-06	0.2286	0.070738	0.0376191	0.0600565	0.00137625	19.713
family	Prevotellaceae	960	rs912860	A	G	0.229046	0.0483124	9.29929e-07	0.9732	0.0821867	0.097553	0.399518	0.00156866	22.4733
family	Prevotellaceae	960	rs9958960	G	A	-0.0914807	0.0173611	1.06324e-07	0.165	0.0171521	0.0470755	0.715595	0.00193706	27.7616
family	Rhodospirillaceae	2717	rs11591293	G	T	0.0743184	0.0158724	2.67147e-06	0.4195	-0.00652122	0.032501	0.840975	0.00153012	21.9203
family	Rhodospirillaceae	2717	rs1923415	A	G	-0.0999238	0.0227326	9.63696e-06	0.1372	0.064476	0.0519889	0.214906	0.00134876	19.3187
family	Rhodospirillaceae	2717	rs4278423	T	C	0.107529	0.0235725	3.12018e-06	0.1064	0.0816721	0.0480295	0.0890451	0.00145241	20.8056
family	Rhodospirillaceae	2717	rs55876211	C	T	-0.0911851	0.0196395	2.86682e-06	0.172	0.0334348	0.0415097	0.420549	0.00150458	21.5539
family	Rhodospirillaceae	2717	rs7001029	C	T	0.117366	0.0261324	5.34749e-06	0.0934	0.0581746	0.0540442	0.281737	0.00140798	20.1681
family	Rhodospirillaceae	2717	rs9813022	A	G	-0.0842444	0.0163583	2.53122e-07	0.3022	-0.00330546	0.0348382	0.92441	0.00185047	26.5183
family	Rikenellaceae	967	rs1939881	G	A	-0.105589	0.0206213	5.64378e-07	0.0577	-0.0615563	0.0697575	0.377543	0.00182933	26.2147
family	Rikenellaceae	967	rs2447496	A	G	0.0549203	0.0121904	6.08611e-06	0.7167	-0.00727348	0.0369717	0.844038	0.00141676	20.2941
family	Rikenellaceae	967	rs2833282	G	A	0.0711137	0.0156966	4.31102e-06	0.1282	-0.0541394	0.0503924	0.282663	0.0014327	20.5227
family	Rikenellaceae	967	rs77885767	C	T	-0.156209	0.0336482	2.84695e-06	0.0477	0.0292675	0.075672	0.698927	0.00150424	21.549
family	Ruminococcaceae	2050	rs10093275	T	C	-0.0534595	0.011677	5.35229e-06	0.7177	0.0706371	0.0366209	0.0537465	0.00146296	20.9569
family	Ruminococcaceae	2050	rs10166469	C	T	0.053336	0.0120209	8.52158e-06	0.7237	-0.0694328	0.037108	0.061331	0.0013742	19.6837
family	Ruminococcaceae	2050	rs1612733	T	C	0.108708	0.0238006	4.22435e-06	0.0596	-0.0777453	0.0772113	0.313975	0.00145612	20.8587
family	Streptococcaceae	1850	rs10028567	C	T	-0.0934027	0.0190343	3.72495e-06	0.0815	0.0660686	0.0562588	0.240247	0.00168034	24.076
family	Streptococcaceae	1850	rs11110281	T	C	-0.130554	0.0225943	1.40136e-08	0.0676	-0.130906	0.0680133	0.054265	0.00232837	33.3827
family	Streptococcaceae	1850	rs16950051	A	G	0.107008	0.0236973	5.33814e-06	0.0586	0.0749219	0.0630165	0.234469	0.0014233	20.388
family	Streptococcaceae	1850	rs35344081	G	A	0.0609349	0.0129703	2.63846e-06	0.2406	-0.0569937	0.038971	0.143614	0.00154044	22.0684
family	Streptococcaceae	1850	rs4968759	A	G	-0.0544035	0.0111271	8.91887e-07	0.4264	-0.00230265	0.0326566	0.943787	0.00166819	23.9017
family	Streptococcaceae	1850	rs57646748	G	A	-0.088021	0.019876	7.88352e-06	0.0676	-0.0257281	0.0606406	0.671367	0.00136899	19.6089
family	Streptococcaceae	1850	rs6806351	T	C	-0.0619209	0.0135744	6.93793e-06	0.2087	-0.00420884	0.0398709	0.91593	0.00145239	20.8052
family	Streptococcaceae	1850	rs7916711	A	G	0.0959639	0.021545	6.32732e-06	0.0646	0.0315956	0.0676709	0.640571	0.00138485	19.8364
family	Streptococcaceae	1850	rs957755	T	G	-0.0642449	0.0142702	7.41515e-06	0.1909	-0.0313875	0.0425415	0.460631	0.00141476	20.2655
family	Veillonellaceae	2172	rs12668619	A	G	0.055301	0.0117654	2.57365e-06	0.3549	-0.0556184	0.0335746	0.0976068	0.00154193	22.0898
family	Veillonellaceae	2172	rs12741784	C	T	-0.0621452	0.0119266	1.28493e-07	0.336	-0.039989	0.033083	0.226759	0.00189426	27.147
family	Veillonellaceae	2172	rs1693340	T	C	0.0818934	0.018245	9.25273e-06	0.1262	0.00598207	0.0512471	0.907074	0.00140631	20.1442
family	Veillonellaceae	2172	rs2561116	T	G	-0.083617	0.0187159	7.88515e-06	0.1133	-0.0990472	0.0544774	0.0690446	0.0013933	19.9575
family	Veillonellaceae	2172	rs4797169	T	C	0.0587799	0.0128297	4.49345e-06	0.2505	-0.0161294	0.0380291	0.671469	0.00146511	20.9877
family	Veillonellaceae	2172	rs6909981	C	T	-0.0638696	0.0141765	5.47621e-06	0.2018	0.066443	0.0395105	0.092636	0.00141683	20.295
family	Veillonellaceae	2172	rs79535861	A	C	0.100666	0.0207016	1.57688e-06	0.0885	-0.0105555	0.0560415	0.850601	0.00165015	23.6427
family	Veillonellaceae	2172	rs9345168	A	C	-0.0509102	0.0113253	8.48887e-06	0.5338	-0.0068763	0.0315748	0.827602	0.00141052	20.2046
family	Verrucomicrobiaceae	4036	rs11729256	T	C	0.0749798	0.0150177	6.73085e-07	0.2386	0.0259601	0.0371086	0.484195	0.00173943	24.9242
family	Verrucomicrobiaceae	4036	rs12908520	G	A	0.0619104	0.0130946	2.15139e-06	0.4563	0.00429078	0.0319074	0.893026	0.00156008	22.3502
family	Verrucomicrobiaceae	4036	rs4936098	G	A	-0.0648691	0.0135928	1.1293e-06	0.66	-0.0370067	0.0347848	0.287385	0.00158946	22.7718
family	Verrucomicrobiaceae	4036	rs61779207	G	A	-0.0758811	0.0167762	6.63025e-06	0.1779	-0.0505567	0.0426442	0.235801	0.00142804	20.4559
family	Verrucomicrobiaceae	4036	rs74542928	T	C	0.112124	0.0236422	1.64611e-06	0.0785	-0.103806	0.0542658	0.0557584	0.00156972	22.4885
family	Verrucomicrobiaceae	4036	rs9349825	A	G	-0.0704354	0.0147128	2.51287e-06	0.2793	0.0606246	0.0361856	0.0938599	0.00159948	22.9156
family	Verrucomicrobiaceae	4036	rs941682	G	A	-0.0631526	0.0143767	9.5812e-06	0.3111	0.0182328	0.035939	0.611928	0.00134698	19.2932
family	Victivallaceae	2255	rs11764871	G	T	0.127099	0.025656	7.4929e-07	0.2505	0.00478852	0.0345182	0.889668	0.00171255	24.5384
family	Victivallaceae	2255	rs2944282	T	C	-0.124197	0.0257026	1.56603e-06	0.3002	-0.0817525	0.035558	0.0214976	0.00162945	23.3457
family	Victivallaceae	2255	rs6545794	A	G	-0.197786	0.0410495	5.97008e-07	0.0885	-0.0150121	0.0608315	0.805077	0.00162014	23.2121
family	Victivallaceae	2255	rs7077363	G	A	0.148942	0.0318366	2.83374e-06	0.164	-0.0603871	0.0449517	0.179149	0.00152756	21.8837
family	Victivallaceae	2255	rs7314815	G	A	0.101088	0.0225594	6.40088e-06	0.503	0.0231304	0.0322837	0.473698	0.00140158	20.0763
genus	Adlercreutzia	812	rs11604400	C	T	-0.102524	0.0234834	9.74473e-06	0.1153	0.0294617	0.0511681	0.564761	0.00133055	19.0576
genus	Adlercreutzia	812	rs13231526	C	A	0.143237	0.0311654	4.8136e-06	0.0636	-0.0462534	0.0630952	0.463514	0.00147437	21.1205
genus	Adlercreutzia	812	rs2717140	C	T	-0.119225	0.0251081	2.04593e-06	0.1113	0.0364284	0.0532187	0.493658	0.00157364	22.5448
genus	Adlercreutzia	812	rs7680684	T	C	0.083381	0.0168901	9.769e-07	0.675	-0.0237165	0.0362606	0.513075	0.00170064	24.3674
genus	Adlercreutzia	812	rs9915817	C	T	-0.0749219	0.016833	8.21675e-06	0.671	-0.0417176	0.0350311	0.233703	0.00138285	19.8077
genus	Akkermansia	4037	rs11729256	T	C	0.0750473	0.0150184	6.58385e-07	0.2386	0.0259601	0.0371086	0.484195	0.0017424	24.9668
genus	Akkermansia	4037	rs12908520	G	A	0.061772	0.0130954	2.2648e-06	0.4563	0.00429078	0.0319074	0.893026	0.00155293	22.2477
genus	Akkermansia	4037	rs4936098	G	A	-0.0649225	0.0135934	1.1036e-06	0.66	-0.0370067	0.0347848	0.287385	0.00159193	22.8073
genus	Akkermansia	4037	rs61779207	G	A	-0.0760539	0.0167769	6.32121e-06	0.1779	-0.0505567	0.0426442	0.235801	0.00143443	20.5475
genus	Akkermansia	4037	rs74542928	T	C	0.112623	0.0236434	1.4802e-06	0.0785	-0.103806	0.0542658	0.0557584	0.00158354	22.6868
genus	Akkermansia	4037	rs9349825	A	G	-0.0703407	0.0147133	2.59884e-06	0.2793	0.0537303	0.0363612	0.139493	0.00159508	22.8524
genus	Akkermansia	4037	rs941682	G	A	-0.0632957	0.0143777	9.17128e-06	0.3111	0.0182328	0.035939	0.611928	0.00135289	19.378
genus	Alistipes	968	rs1107244	G	A	0.0758558	0.0171182	3.59062e-06	0.0785	0.047742	0.0558665	0.392788	0.00137072	19.6336
genus	Alistipes	968	rs11769002	G	A	-0.0528793	0.0109389	1.44961e-06	0.4006	0.0322736	0.0328793	0.326309	0.00163079	23.3649
genus	Alistipes	968	rs11958296	A	G	-0.0981222	0.0218272	9.29566e-06	0.0706	0.0983057	0.061997	0.112818	0.00141061	20.2059
genus	Alistipes	968	rs12990744	C	T	-0.0776618	0.0172986	8.20729e-06	0.1233	-0.0389488	0.0592799	0.511161	0.0014069	20.1527
genus	Alistipes	968	rs1689282	A	C	-0.0520061	0.0113942	5.27582e-06	0.34	0.0221528	0.0337818	0.511978	0.00145409	20.8296
genus	Alistipes	968	rs2290844	C	T	0.0813969	0.0191632	9.10144e-06	0.1133	0.0704585	0.0561526	0.209563	0.00125955	18.0393
genus	Alistipes	968	rs2450745	A	C	-0.080524	0.0184702	7.11836e-06	0.0825	-0.00783058	0.05591	0.888615	0.00132682	19.0041
genus	Alistipes	968	rs2875322	C	T	0.0580945	0.0131432	8.77708e-06	0.7932	-0.0135083	0.0390881	0.729652	0.00136382	19.5347
genus	Alistipes	968	rs7129639	A	C	0.0524955	0.0109584	1.78423e-06	0.5984	-0.0242047	0.0329928	0.463171	0.00160153	22.9451
genus	Alistipes	968	rs8130320	A	G	-0.049002	0.010717	4.83615e-06	0.4821	0.0424846	0.0323557	0.189167	0.00145925	20.9036
genus	Allisonella	2174	rs1901739	G	T	-0.115769	0.0248626	3.58798e-06	0.505	-0.0296559	0.0328308	0.36637	0.00151327	21.6786
genus	Allisonella	2174	rs35110698	T	C	-0.146322	0.0320852	5.72321e-06	0.1491	-0.0358345	0.0416374	0.389441	0.00145165	20.7945
genus	Allisonella	2174	rs35778461	C	T	0.146679	0.0297186	1.20629e-06	0.1918	0.0517382	0.0416727	0.214408	0.00169989	24.3567
genus	Allisonella	2174	rs594561	T	C	-0.112231	0.0251681	9.41109e-06	0.5586	0.0265493	0.0334413	0.427248	0.00138804	19.8822
genus	Allisonella	2174	rs602075	G	A	-0.168974	0.0296976	3.56574e-08	0.7694	0.00541463	0.0365695	0.882292	0.00225786	32.3695
genus	Allisonella	2174	rs6742198	A	G	-0.149152	0.0316484	3.34511e-06	0.8042	0.0183677	0.0416857	0.659487	0.00155011	22.2072
genus	Alloprevotella	961	rs12675596	G	T	0.145669	0.0290678	9.63718e-07	0.2445	0.0286846	0.0367148	0.434636	0.00175239	25.1101
genus	Alloprevotella	961	rs2154444	G	T	-0.138234	0.0308961	8.36758e-06	0.7773	-0.0223484	0.0390107	0.566727	0.00139732	20.0153
genus	Alloprevotella	961	rs4364940	A	G	0.126418	0.0282207	8.58361e-06	0.2793	0.0350775	0.0377247	0.35246	0.00140073	20.0642
genus	Alloprevotella	961	rs4680035	G	A	0.119599	0.0259446	4.99057e-06	0.4543	-0.00521357	0.0325739	0.872839	0.0014832	21.2471
genus	Anaerofilum	2053	rs10794359	C	T	0.0953524	0.02006	2.23496e-06	0.5129	0.00179838	0.0348469	0.958841	0.00157688	22.5913
genus	Anaerofilum	2053	rs1563175	A	C	0.0923834	0.0202157	5.53847e-06	0.4443	-0.00491204	0.0323382	0.879269	0.00145767	20.8809
genus	Anaerofilum	2053	rs17096874	C	T	-0.126337	0.0268919	2.86029e-06	0.1809	-0.0236781	0.0441555	0.591791	0.00154039	22.0677
genus	Anaerofilum	2053	rs4506496	A	G	-0.10309	0.0212861	1.48659e-06	0.663	-0.0255703	0.0346559	0.460616	0.00163686	23.452
genus	Anaerofilum	2053	rs712981	A	C	0.10076	0.0202902	6.83109e-07	0.4185	-0.0116678	0.0340793	0.732071	0.00172083	24.6572
genus	Anaerofilum	2053	rs816292	T	C	-0.113003	0.02204	2.6404e-07	0.2425	-0.00793137	0.0356862	0.824117	0.00183418	26.2843
genus	Anaerostipes	1991	rs10502061	A	G	0.0835752	0.0192017	7.93542e-06	0.0944	-0.0529789	0.0600903	0.377963	0.00132246	18.9415
genus	Anaerostipes	1991	rs2396460	C	T	0.0512653	0.0109555	2.91092e-06	0.5606	0.0198966	0.0332109	0.549106	0.00152827	21.8938
genus	Anaerostipes	1991	rs2804244	G	A	0.053089	0.0110983	2.04052e-06	0.5447	0.0108587	0.0323757	0.737325	0.00159692	22.8789
genus	Anaerostipes	1991	rs6854026	C	T	0.0508482	0.0109075	3.1958e-06	0.4881	0.0555127	0.0322022	0.0847305	0.00151678	21.729
genus	Anaerostipes	1991	rs7193624	T	C	-0.0750642	0.0150723	5.35476e-07	0.8509	0.00783058	0.044116	0.859116	0.00173076	24.7997
genus	Anaerotruncus	2054	rs1272208	T	G	0.0611743	0.0129831	4.27986e-06	0.7197	-0.0547722	0.0376552	0.145787	0.00154949	22.1983
genus	Anaerotruncus	2054	rs1431492	C	T	-0.0654996	0.0146188	7.35563e-06	0.1829	0.0461199	0.0413132	0.264273	0.00140129	20.0721
genus	Anaerotruncus	2054	rs4669806	G	T	0.0576389	0.0122994	2.42058e-06	0.2495	-0.0326265	0.0359133	0.363625	0.00153278	21.9585
genus	Anaerotruncus	2054	rs6494922	A	G	0.0903106	0.0202257	6.62369e-06	0.0726	-0.0569937	0.0611905	0.351639	0.00139171	19.9347
genus	Anaerotruncus	2054	rs6563550	T	C	0.0877135	0.0176745	2.34515e-07	0.0785	0.047742	0.0558665	0.392788	0.00171859	24.6251
genus	Anaerotruncus	2054	rs7155595	C	A	0.0539336	0.0118903	7.54988e-06	0.3091	-0.0151136	0.0346651	0.662843	0.00143612	20.5718
genus	Anaerotruncus	2054	rs8005030	C	T	0.0554447	0.0117854	2.28297e-06	0.3022	-0.0232686	0.0354124	0.511132	0.00154469	22.1295
genus	Anaerotruncus	2054	rs9347879	T	C	0.050618	0.011049	4.22328e-06	0.4602	-0.00886063	0.0318868	0.781106	0.0014649	20.9847
genus	Bacteroides	918	rs2023437	T	C	-0.0782325	0.0167634	5.01822e-06	0.1243	-0.0190809	0.0530779	0.71923	0.0015201	21.7766
genus	Bacteroides	918	rs66474973	G	T	0.0812515	0.0164479	6.80973e-07	0.1153	0.0121262	0.0496802	0.807165	0.00170288	24.3995
genus	Bacteroides	918	rs6795673	C	T	0.0538565	0.0105251	3.37909e-07	0.4115	0.00150113	0.0323209	0.962956	0.00182689	26.1796
genus	Barnesiella	944	rs12909713	C	T	-0.0550716	0.0120039	4.94527e-06	0.4692	-0.0509776	0.032654	0.11849	0.00146911	21.045
genus	Barnesiella	944	rs13242616	C	T	0.0583747	0.0123176	2.29018e-06	0.6302	-0.0373921	0.0352381	0.288632	0.00156746	22.4562
genus	Barnesiella	944	rs199035	G	A	0.0559495	0.0119716	3.00296e-06	0.5089	0.0338671	0.0324312	0.296359	0.00152443	21.8387
genus	Barnesiella	944	rs62251337	G	A	0.0690763	0.0149374	4.2416e-06	0.8419	0.031078	0.0417395	0.456532	0.00149259	21.382
genus	Barnesiella	944	rs79795328	A	G	-0.0818645	0.0176441	4.23302e-06	0.1252	-0.012275	0.0482535	0.799197	0.00150252	21.5244
genus	Bifidobacterium	436	rs12022129	A	G	-0.0619356	0.0138937	7.9965e-06	0.7793	0.074508	0.0398883	0.0617732	0.00138715	19.8694
genus	Bifidobacterium	436	rs182549	T	C	-0.119703	0.0127294	1.2782e-20	0.5089	-0.0532564	0.0387896	0.169766	0.00614327	88.4165
genus	Bifidobacterium	436	rs2491158	A	G	-0.0712624	0.015983	8.04711e-06	0.8181	0.00561574	0.0424413	0.894733	0.00138766	19.8767
genus	Bifidobacterium	436	rs55888705	A	G	0.0546319	0.0121139	6.67022e-06	0.3867	0.0685928	0.0331226	0.0383707	0.00141968	20.3359
genus	Bifidobacterium	436	rs5746486	T	C	-0.0536216	0.0120801	8.99953e-06	0.3539	-0.00020002	0.0293151	0.994556	0.00137538	19.7005
genus	Bifidobacterium	436	rs7322849	T	C	0.112428	0.0201813	1.08368e-08	0.0964	0.112793	0.0600519	0.0603462	0.00216467	31.0306
genus	Bifidobacterium	436	rs857444	C	T	0.0558234	0.0121219	3.571e-06	0.3608	-0.0222456	0.0331495	0.502177	0.00148023	21.2046
genus	Bilophila	3170	rs11069458	C	T	0.0680947	0.015503	7.71543e-06	0.8101	0.0940909	0.042444	0.0266348	0.00134676	19.2901
genus	Bilophila	3170	rs1241171	G	A	-0.0692654	0.0150148	4.24033e-06	0.2157	-0.00893984	0.0387672	0.817623	0.00148535	21.2781
genus	Bilophila	3170	rs2728491	T	G	0.0627416	0.0139456	6.33257e-06	0.6899	0.0977231	0.0372782	0.00875568	0.00141288	20.2384
genus	Bilophila	3170	rs4798126	G	A	0.073288	0.016799	7.14661e-06	0.1501	0.0322736	0.0451059	0.474295	0.00132863	19.03
genus	Bilophila	3170	rs7802841	A	C	-0.0670097	0.0137701	1.76954e-06	0.6491	0.00662188	0.0346701	0.848528	0.00165259	23.6778
genus	Bilophila	3170	rs9899990	A	G	-0.102702	0.0233878	9.06692e-06	0.0656	-0.0171462	0.0580875	0.767858	0.0013461	19.2805
genus	Butyricicoccus	2055	rs10084203	G	A	-0.0549699	0.0123563	8.58638e-06	0.7584	-0.0169554	0.0363199	0.640616	0.00138151	19.7885
genus	Butyricicoccus	2055	rs12034718	G	A	-0.0701199	0.0158213	9.57679e-06	0.835	0.0991576	0.0439189	0.0239618	0.00137115	19.6398
genus	Butyricicoccus	2055	rs12585793	T	C	-0.262206	0.0564729	5.79189e-06	0.0527	0.00677698	0.0769664	0.929836	0.00150464	21.5548
genus	Butyricicoccus	2055	rs2017189	T	G	0.0506956	0.011024	3.87258e-06	0.5785	-0.0315956	0.0334928	0.3455	0.00147605	21.1447
genus	Butyricicoccus	2055	rs7322368	C	T	-0.0815733	0.0183167	5.51785e-06	0.9155	-0.102557	0.0544375	0.0595744	0.00138446	19.8308
genus	Butyricimonas	945	rs11228830	A	G	0.135265	0.0298411	6.55164e-06	0.0706	-0.0113643	0.0642605	0.859628	0.00143417	20.5438
genus	Butyricimonas	945	rs113054641	G	A	-0.144881	0.0274574	1.73696e-07	0.0845	-0.0368715	0.0606855	0.543464	0.00194241	27.8383
genus	Butyricimonas	945	rs12458763	A	C	0.122037	0.0269587	6.36649e-06	0.0716	0.0371031	0.0612643	0.544765	0.00143036	20.4892
genus	Butyricimonas	945	rs2114713	G	T	0.062721	0.0138998	6.87717e-06	0.4513	-0.0312843	0.0327504	0.33946	0.00142126	20.3586
genus	Butyricimonas	945	rs7083431	A	C	0.0703539	0.0144439	8.85462e-07	0.3549	-0.0179603	0.03624	0.62018	0.00165565	23.7217
genus	Butyricimonas	945	rs9657374	C	T	0.0680719	0.0148172	4.5036e-06	0.3022	-0.00934352	0.0353128	0.791323	0.00147314	21.1029
genus	Butyrivibrio	1993	rs1007475	G	T	0.118065	0.0261271	7.92319e-06	0.2942	-0.0938712	0.0346164	0.00669268	0.00142535	20.4173
genus	Butyrivibrio	1993	rs11761679	T	C	0.154775	0.0321539	2.20232e-06	0.1561	0.0171521	0.043523	0.693514	0.00161701	23.1672
genus	Butyrivibrio	1993	rs16934069	T	C	-0.133784	0.0299444	8.85911e-06	0.1988	-0.0121738	0.0435215	0.779694	0.00139333	19.958
genus	Butyrivibrio	1993	rs16941336	C	T	0.127488	0.0267936	1.53183e-06	0.2644	-0.0152152	0.0411832	0.711792	0.00158005	22.6368
genus	Butyrivibrio	1993	rs17163238	G	A	0.140987	0.0309117	5.51201e-06	0.1998	0.0599656	0.0396968	0.130893	0.00145199	20.7994
genus	Butyrivibrio	1993	rs4537857	T	C	-0.12459	0.0260992	1.80194e-06	0.2922	-0.0138961	0.0349649	0.691049	0.00159039	22.7851
genus	Butyrivibrio	1993	rs486484	A	G	-0.108349	0.0240008	6.61089e-06	0.4712	-0.0219389	0.0321009	0.494332	0.00142253	20.3769
genus	Butyrivibrio	1993	rs7752361	G	A	0.11923	0.0239975	7.69113e-07	0.496	0.0203048	0.0326818	0.534411	0.00172255	24.6819
genus	Butyrivibrio	1993	rs7763512	A	G	-0.119846	0.0253367	3.10656e-06	0.6173	0.0561472	0.0335467	0.094189	0.00156153	22.371
genus	Butyrivibrio	1993	rs9349693	G	A	-0.117973	0.0259861	5.54958e-06	0.6889	-0.0466927	0.0354534	0.187833	0.0014386	20.6074
genus	CandidatusSoleaferrea	11350	rs10090365	G	A	0.0834413	0.0180989	4.17311e-06	0.4414	0.00339423	0.0340791	0.920663	0.00148352	21.2519
genus	CandidatusSoleaferrea	11350	rs4294381	C	T	-0.112197	0.023186	1.36848e-06	0.8201	0.0544562	0.0411619	0.185843	0.00163411	23.4126
genus	CandidatusSoleaferrea	11350	rs6489992	A	G	-0.0840437	0.0187031	7.88787e-06	0.3847	0.0184291	0.0333704	0.58077	0.00140946	20.1894
genus	CandidatusSoleaferrea	11350	rs6494306	A	G	-0.0969304	0.0214221	5.80056e-06	0.1968	-0.0466724	0.0393459	0.23554	0.00142908	20.4708
genus	CandidatusSoleaferrea	11350	rs7400877	C	T	0.0951085	0.0212799	9.29458e-06	0.7495	0.0280909	0.0381551	0.461592	0.00139436	19.9728
genus	CandidatusSoleaferrea	11350	rs830151	A	G	-0.194561	0.0347932	4.25608e-08	0.9334	-0.0226417	0.072717	0.755522	0.002181	31.2653
genus	CandidatusSoleaferrea	11350	rs9973954	G	A	-0.0892075	0.0195401	5.94799e-06	0.6938	0.0481404	0.0365934	0.188326	0.00145478	20.8396
genus	ChristensenellaceaeR7group	11283	rs62467127	C	T	0.114108	0.0251983	3.25364e-06	0.0447	0.0442083	0.0715043	0.536404	0.00143136	20.5035
genus	ChristensenellaceaeR7group	11283	rs73952017	C	T	-0.0862164	0.0194354	8.45766e-06	0.0875	0.0904803	0.0595064	0.128382	0.00137365	19.6758
genus	ChristensenellaceaeR7group	11283	rs892686	A	G	0.0514099	0.011136	3.96862e-06	0.4513	0.0763127	0.0323115	0.0181874	0.00148755	21.3096
genus	Clostridiuminnocuumgroup	14397	rs10074000	T	C	-0.102648	0.0227508	6.99939e-06	0.4135	0.0430595	0.0339295	0.20441	0.00142093	20.3539
genus	Clostridiuminnocuumgroup	14397	rs10506058	A	G	0.0997048	0.0221926	8.92442e-06	0.3966	0.0147901	0.0326178	0.650234	0.00140892	20.1816
genus	Clostridiuminnocuumgroup	14397	rs1942371	G	A	-0.157938	0.034187	4.0634e-06	0.1302	-0.0380134	0.0497338	0.444666	0.00148965	21.3398
genus	Clostridiuminnocuumgroup	14397	rs4869133	G	A	-0.180591	0.0409505	7.24453e-06	0.0885	-0.0108587	0.0626151	0.862321	0.00135758	19.4452
genus	Clostridiuminnocuumgroup	14397	rs61267978	T	C	0.14708	0.0320875	5.58509e-06	0.1243	0.0222506	0.0455232	0.625001	0.00146649	21.0075
genus	Collinsella	815	rs11597285	G	T	-0.0537947	0.0120548	9.37605e-06	0.4245	0.0370067	0.0326471	0.256989	0.00139007	19.9112
genus	Collinsella	815	rs149807560	C	A	-0.104264	0.0235841	7.09872e-06	0.0895	0.0448778	0.0790587	0.570272	0.00136433	19.542
genus	Collinsella	815	rs2103510	G	A	0.0786551	0.0168217	2.42477e-06	0.1312	0.0434426	0.0470186	0.355515	0.00152592	21.8602
genus	Collinsella	815	rs9541268	C	A	0.09597	0.0197312	8.79427e-07	0.0964	-0.0318003	0.0514943	0.536872	0.00165093	23.6539
genus	Coprobacter	949	rs12684609	T	C	0.100827	0.0220366	6.10183e-06	0.1978	-0.0140989	0.0419107	0.736567	0.00146121	20.9317
genus	Coprobacter	949	rs12996055	A	C	0.0921817	0.0209405	8.07644e-06	0.1918	-0.045102	0.0411027	0.27251	0.00135272	19.3756
genus	Coprobacter	949	rs143662916	C	T	0.253264	0.0540141	3.07249e-06	0.0577	-0.0737542	0.0698086	0.290731	0.00153443	21.9822
genus	Coprobacter	949	rs213863	T	C	0.0887412	0.0188377	2.34882e-06	0.6909	0.0106566	0.0360469	0.767512	0.00154883	22.1888
genus	Coprobacter	949	rs3828477	G	T	-0.0912179	0.019569	2.88975e-06	0.2813	0.0219572	0.040408	0.586863	0.00151651	21.7251
genus	Coprobacter	949	rs74919520	G	A	0.125703	0.0276296	5.76328e-06	0.1282	-0.0691357	0.0516101	0.180383	0.00144476	20.6958
genus	Coprococcus1	11301	rs1519491	T	C	0.0499197	0.0113558	8.95282e-06	0.4085	-0.0380134	0.0327641	0.245961	0.00134898	19.3218
genus	Coprococcus1	11301	rs2907920	G	A	-0.0561173	0.0126824	7.65332e-06	0.7097	0.0267547	0.0362468	0.460437	0.00136672	19.5763
genus	Coprococcus1	11301	rs73031725	T	C	0.167591	0.0355224	1.97916e-06	0.0606	-0.0411345	0.0689491	0.550779	0.00155347	22.2554
genus	Coprococcus1	11301	rs73167075	T	C	0.0573137	0.0127573	8.5686e-06	0.2396	0.0312079	0.0374676	0.404884	0.00140886	20.1808
genus	Coprococcus1	11301	rs74101919	T	C	-0.0718988	0.0144651	1.0329e-06	0.1869	-0.0330399	0.043515	0.447688	0.00172398	24.7024
genus	Coprococcus2	11302	rs10070053	A	G	0.0594312	0.0135375	7.64874e-06	0.4076	-0.0314907	0.0331603	0.34229	0.00134539	19.2704
genus	Coprococcus2	11302	rs12634070	T	C	0.0736486	0.0164921	9.95108e-06	0.1928	0.0210763	0.0409173	0.606486	0.00139205	19.9396
genus	Coprococcus2	11302	rs2482516	C	T	0.0754415	0.0164619	4.72335e-06	0.2256	-0.0214279	0.0408868	0.600224	0.0014659	20.9991
genus	Coprococcus2	11302	rs6677933	C	T	-0.0804405	0.0164216	1.185e-06	0.2416	0.0201947	0.0395529	0.609649	0.00167445	23.9915
genus	Coprococcus2	11302	rs9426473	A	G	0.0727361	0.0161662	6.30681e-06	0.2793	-0.0731085	0.0391131	0.0616013	0.00141303	20.2406
genus	Desulfovibrio	3173	rs16863365	A	G	0.109402	0.0226964	1.79449e-06	0.1173	-0.0208151	0.0472161	0.659323	0.00162149	23.2314
genus	Desulfovibrio	3173	rs2456226	A	C	0.0854927	0.0172749	8.5487e-07	0.7107	0.0188771	0.0348225	0.587755	0.00170909	24.4887
genus	Desulfovibrio	3173	rs4797774	A	G	-0.212582	0.0470044	5.64313e-06	0.9314	0.0306654	0.0663202	0.643806	0.0014277	20.451
genus	Desulfovibrio	3173	rs6580353	T	C	0.0770979	0.0169735	4.93856e-06	0.2604	-0.0680647	0.0375196	0.069661	0.00144012	20.6292
genus	Desulfovibrio	3173	rs72647089	T	G	-0.106594	0.0239337	8.29755e-06	0.1064	-0.0167393	0.0540839	0.756936	0.0013846	19.8328
genus	Dialister	2183	rs10138457	T	C	-0.113054	0.0261933	7.88116e-06	0.0716	-0.0839252	0.0665926	0.207569	0.00130049	18.6265
genus	Dialister	2183	rs10938938	A	G	0.0773514	0.0170915	7.37055e-06	0.8062	0.123411	0.0436807	0.00472357	0.00142967	20.4793
genus	Dialister	2183	rs11071887	T	C	0.0662403	0.0146315	5.91412e-06	0.2634	-0.0144032	0.0459625	0.753999	0.00143063	20.493
genus	Dialister	2183	rs2314294	T	C	0.0865932	0.0193719	8.07904e-06	0.1183	0.00677698	0.0470308	0.885424	0.00139476	19.9785
genus	Dialister	2183	rs2435610	A	C	0.0647132	0.0143314	5.93267e-06	0.2604	0.0256677	0.0388744	0.509078	0.00142322	20.3867
genus	Dialister	2183	rs4753063	A	G	0.0596297	0.0130052	4.8568e-06	0.5586	-0.0501226	0.0323033	0.120752	0.00146736	21.0199
genus	Dialister	2183	rs764177	C	A	-0.0601454	0.0135366	9.60771e-06	0.338	0.0493614	0.0333132	0.13841	0.00137806	19.739
genus	Dorea	1997	rs12537781	T	C	-0.055544	0.0125223	9.15145e-06	0.2296	-0.00020002	0.0332345	0.995198	0.00137338	19.6719
genus	Dorea	1997	rs13279148	G	A	0.0715309	0.0150878	2.25284e-06	0.166	-0.00752827	0.0412285	0.855113	0.00156868	22.4737
genus	Dorea	1997	rs1899291	T	C	-0.0697217	0.0150285	4.56688e-06	0.8718	-0.0243023	0.0491505	0.620991	0.00150222	21.5201
genus	Dorea	1997	rs3005511	G	A	-0.0516127	0.0112852	5.28701e-06	0.664	-0.0181346	0.0338132	0.59174	0.00145996	20.9138
genus	Dorea	1997	rs3752849	G	A	0.163846	0.036608	7.68051e-06	0.0328	0.0977617	0.0899822	0.277277	0.00139828	20.029
genus	Dorea	1997	rs4793307	C	T	0.0574165	0.0122472	4.00691e-06	0.2455	0.0672847	0.0380126	0.0767167	0.00153396	21.9755
genus	Eggerthella	819	rs112205261	T	C	-0.188618	0.0403613	3.34649e-06	0.0577	-0.0439519	0.0688867	0.523453	0.00152425	21.8361
genus	Eggerthella	819	rs13070736	A	C	-0.121331	0.0272024	7.61921e-06	0.1571	0.015578	0.0451953	0.730333	0.0013887	19.8915
genus	Eggerthella	819	rs1784446	A	G	-0.0907728	0.0198096	5.2313e-06	0.5577	-0.0772388	0.0325931	0.017798	0.00146556	20.9942
genus	Eggerthella	819	rs2223081	A	G	-0.102572	0.0221108	3.88893e-06	0.7078	0.0286053	0.0368161	0.437172	0.00150203	21.5173
genus	Eisenbergiella	11304	rs11027642	C	T	0.129006	0.0284844	4.9187e-06	0.1243	-0.0400931	0.0505408	0.427614	0.00143174	20.509
genus	Eisenbergiella	11304	rs11079158	T	C	0.100627	0.022546	7.34852e-06	0.2197	-0.00410843	0.0379879	0.913876	0.00139049	19.9172
genus	Eisenbergiella	11304	rs11938607	C	T	-0.0978125	0.0216636	8.21826e-06	0.7366	0.0656058	0.0378072	0.0826932	0.00142295	20.3829
genus	Eisenbergiella	11304	rs12257723	A	C	-0.0952742	0.0211569	8.85116e-06	0.339	-0.013592	0.0353273	0.700427	0.00141551	20.2762
genus	Eisenbergiella	11304	rs12710729	C	A	0.0893384	0.0199069	9.84419e-06	0.3708	0.0430595	0.033628	0.200381	0.00140585	20.1376
genus	Eisenbergiella	11304	rs1508033	A	C	0.091546	0.0195787	3.22887e-06	0.3499	0.0423888	0.0333925	0.204295	0.00152591	21.86
genus	Eisenbergiella	11304	rs1553971	T	G	0.120965	0.0263054	5.26842e-06	0.161	-0.0193867	0.046437	0.676324	0.00147594	21.1431
genus	Eisenbergiella	11304	rs2683098	T	C	-0.107319	0.022515	2.23748e-06	0.7763	-0.00249688	0.0393113	0.949356	0.00158563	22.7169
genus	Eisenbergiella	11304	rs3812426	A	G	-0.106447	0.0224159	2.71688e-06	0.7922	-0.0487902	0.0378843	0.19779	0.00157381	22.5473
genus	Erysipelatoclostridium	11381	rs16936671	C	T	-0.0968026	0.0217883	6.0431e-06	0.1362	-0.051188	0.0498428	0.304425	0.00137788	19.7363
genus	Erysipelatoclostridium	11381	rs17804233	C	T	0.0662914	0.0144203	4.58606e-06	0.5179	0.00130085	0.0330064	0.968562	0.00147505	21.1303
genus	Erysipelatoclostridium	11381	rs2901723	A	C	-0.0641339	0.0144295	8.79468e-06	0.497	0.0303561	0.0326556	0.352586	0.00137897	19.752
genus	Erysipelatoclostridium	11381	rs340991	A	G	-0.0740482	0.0158891	3.74938e-06	0.2982	-0.0118702	0.0359685	0.741389	0.00151584	21.7155
genus	Erysipelatoclostridium	11381	rs3804326	A	G	0.14147	0.0336352	9.85281e-06	0.0676	0.00429078	0.0675722	0.949369	0.00123505	17.6881
genus	Erysipelatoclostridium	11381	rs4697572	A	G	-0.0810636	0.0163308	7.59347e-07	0.2455	0.0665365	0.0376862	0.0774729	0.00171938	24.6363
genus	Erysipelatoclostridium	11381	rs6474512	C	A	-0.067015	0.0143201	3.01544e-06	0.5487	-0.0159718	0.0322472	0.620395	0.00152851	21.8973
genus	Erysipelatoclostridium	11381	rs9590927	A	G	0.0646003	0.0143479	6.39043e-06	0.506	-0.00737275	0.0336153	0.826395	0.00141501	20.269
genus	EscherichiaShigella	3504	rs1154904	G	A	0.0613376	0.0130644	3.03753e-06	0.5358	0.00250313	0.0324258	0.938468	0.00153847	22.0401
genus	EscherichiaShigella	3504	rs118526	A	C	0.0594401	0.013598	7.99558e-06	0.6074	0.00762903	0.033859	0.821732	0.00133386	19.1051
genus	EscherichiaShigella	3504	rs2798105	A	G	-0.100851	0.0222045	8.24499e-06	0.1183	0.0264472	0.052816	0.616552	0.00143991	20.6261
genus	Eubacteriumbrachygroup	11296	rs112617308	T	C	-0.170873	0.0362844	2.38035e-06	0.0795	0.0993927	0.0535906	0.0636429	0.0015478	22.1741
genus	Eubacteriumbrachygroup	11296	rs12151423	G	A	-0.101329	0.0227324	9.27043e-06	0.5209	0.0347878	0.0329275	0.290741	0.00138693	19.8663
genus	Eubacteriumbrachygroup	11296	rs2913110	T	C	-0.105143	0.022942	4.55806e-06	0.6223	-0.0246926	0.0336358	0.462878	0.00146603	21.0009
genus	Eubacteriumbrachygroup	11296	rs720439	G	A	0.111927	0.0251252	7.0283e-06	0.7485	-0.0214679	0.036888	0.560583	0.00138526	19.8422
genus	Eubacteriumcoprostanoligenesgroup	11375	rs1020520	T	G	-0.0590705	0.0132929	8.88976e-06	0.2038	0.0118298	0.041045	0.773182	0.00137843	19.7443
genus	Eubacteriumcoprostanoligenesgroup	11375	rs10444197	A	G	-0.0505823	0.0113455	5.98467e-06	0.3678	0.041046	0.0365847	0.261887	0.00138749	19.8742
genus	Eubacteriumcoprostanoligenesgroup	11375	rs11052069	C	T	-0.0477832	0.0107833	9.37951e-06	0.5656	0.0172479	0.0345919	0.618053	0.00137067	19.633
genus	Eubacteriumcoprostanoligenesgroup	11375	rs12906958	C	T	-0.0533159	0.0115935	4.348e-06	0.3022	0.0212721	0.0343347	0.535552	0.00147613	21.1458
genus	Eubacteriumcoprostanoligenesgroup	11375	rs17159861	C	T	0.0962228	0.0168388	1.03786e-08	0.1332	0.0805656	0.0549193	0.142381	0.00227733	32.6492
genus	Eubacteriumcoprostanoligenesgroup	11375	rs2644213	A	G	-0.0538845	0.0121245	9.85644e-06	0.7634	0.0574173	0.0375817	0.126563	0.00137874	19.7487
genus	Eubacteriumcoprostanoligenesgroup	11375	rs62024432	C	T	-0.0769698	0.0172101	7.50205e-06	0.1252	-0.0228593	0.0555804	0.680865	0.0013962	19.9992
genus	Eubacteriumcoprostanoligenesgroup	11375	rs9648214	T	C	-0.0828719	0.016431	2.52029e-07	0.1183	-0.0846868	0.0494959	0.0870843	0.00177499	25.4347
genus	Eubacteriumfissicatenagroup	14373	rs10147907	T	G	0.172263	0.039601	8.27237e-06	0.0686	0.0336282	0.0577454	0.560329	0.00132093	18.9196
genus	Eubacteriumfissicatenagroup	14373	rs1768152	C	T	-0.139489	0.0316186	8.70062e-06	0.8628	0.00290421	0.0458151	0.949456	0.00135858	19.4596
genus	Eubacteriumfissicatenagroup	14373	rs2733072	G	A	0.109644	0.0228306	1.49091e-06	0.4652	0.020713	0.032095	0.51869	0.0016096	23.0608
genus	Eubacteriumfissicatenagroup	14373	rs3771393	T	C	-0.130842	0.0266671	7.37904e-07	0.7157	-0.0335315	0.0362804	0.355366	0.00167994	24.0703
genus	Eubacteriumhalliigroup	11338	rs10501370	C	T	-0.115589	0.0252489	5.41914e-06	0.0527	-0.146298	0.076516	0.0558766	0.00146283	20.955
genus	Eubacteriumhalliigroup	11338	rs10808115	C	A	0.0504747	0.0109922	4.42446e-06	0.5219	-0.0265493	0.0324092	0.412677	0.0014717	21.0823
genus	Eubacteriumhalliigroup	11338	rs138531890	A	G	0.153138	0.0349456	5.43063e-06	0.0537	-0.00310482	0.0931943	0.973423	0.00134054	19.2008
genus	Eubacteriumhalliigroup	11338	rs17474256	G	A	0.0810805	0.0184573	9.45453e-06	0.1233	0.0649447	0.0547324	0.235391	0.00134708	19.2946
genus	Eubacteriumhalliigroup	11338	rs281379	A	G	-0.0499523	0.0112153	9.32803e-06	0.4602	0.0616627	0.0325833	0.0584292	0.00138474	19.8348
genus	Eubacteriumhalliigroup	11338	rs630939	C	T	-0.0508914	0.0114352	9.15756e-06	0.3996	-0.0169427	0.0337809	0.615986	0.00138255	19.8034
genus	Eubacteriumhalliigroup	11338	rs949971	T	G	-0.0540164	0.0116101	3.29003e-06	0.3837	-0.0304592	0.0333627	0.361257	0.00151079	21.6431
genus	Eubacteriumnodatumgroup	11297	rs10263623	C	T	0.193496	0.0439023	8.90697e-06	0.1044	-0.0235757	0.0517522	0.648714	0.00135601	19.4227
genus	Eubacteriumnodatumgroup	11297	rs10458299	T	C	-0.187753	0.041969	8.3672e-06	0.0805	-0.00310482	0.0550216	0.955	0.00139698	20.0104
genus	Eubacteriumnodatumgroup	11297	rs11006576	A	G	-0.110167	0.024593	7.98656e-06	0.5129	0.0357308	0.0323664	0.269616	0.00140073	20.0641
genus	Eubacteriumnodatumgroup	11297	rs61841040	G	T	0.160621	0.0341609	3.56139e-06	0.166	-0.0281937	0.0445992	0.527284	0.00154297	22.1047
genus	Eubacteriumnodatumgroup	11297	rs9425984	T	C	-0.130234	0.0292347	7.20676e-06	0.2386	0.0855353	0.0378686	0.0238996	0.00138526	19.8422
genus	Eubacteriumruminantiumgroup	11340	rs11637981	T	G	0.073258	0.0160888	5.43676e-06	0.5159	0.0153167	0.0324365	0.636779	0.00144716	20.7301
genus	Eubacteriumruminantiumgroup	11340	rs139749	C	T	-0.0845439	0.0171791	8.58836e-07	0.3419	-0.00732678	0.0341018	0.829884	0.00169009	24.216
genus	Eubacteriumruminantiumgroup	11340	rs16891896	G	A	-0.174787	0.0390573	2.38122e-06	0.0586	-0.00601807	0.0793464	0.939542	0.00139794	20.0241
genus	Eubacteriumruminantiumgroup	11340	rs17519472	C	T	0.107804	0.0233984	4.7036e-06	0.1541	-0.027474	0.0460341	0.550629	0.00148161	21.2245
genus	Eubacteriumruminantiumgroup	11340	rs209813	G	A	-0.103488	0.0236391	9.23145e-06	0.166	-0.0161294	0.0480159	0.736933	0.00133788	19.1627
genus	Eubacteriumruminantiumgroup	11340	rs2116427	A	G	0.0911461	0.0182353	4.67369e-07	0.2565	0.0267393	0.0374408	0.475119	0.00174331	24.9798
genus	Eubacteriumruminantiumgroup	11340	rs2817174	C	T	-0.0734306	0.0163687	7.86955e-06	0.4294	0.0547722	0.0337425	0.104538	0.00140474	20.1217
genus	Eubacteriumruminantiumgroup	11340	rs606117	G	A	-0.0833243	0.018056	4.81637e-06	0.668	0.0354199	0.0343919	0.303061	0.0014864	21.2931
genus	Eubacteriumruminantiumgroup	11340	rs6676699	T	G	0.0888124	0.0196447	6.37984e-06	0.7783	-0.00737275	0.041033	0.857405	0.00142665	20.436
genus	Eubacteriumruminantiumgroup	11340	rs7000472	G	A	0.0762282	0.016523	4.06846e-06	0.6382	-0.0290732	0.0330061	0.378402	0.00148556	21.281
genus	Eubacteriumventriosumgroup	11341	rs11617697	A	G	-0.143349	0.0286241	7.21755e-07	0.0477	0.0889262	0.0805546	0.269626	0.00175004	25.0764
genus	Eubacteriumventriosumgroup	11341	rs12964517	G	A	0.0587198	0.0123453	2.07501e-06	0.3161	0.0210763	0.0343033	0.538944	0.00157892	22.6207
genus	Eubacteriumventriosumgroup	11341	rs13082419	C	T	-0.0715522	0.016137	9.55983e-06	0.17	0.0379699	0.043046	0.377735	0.00137242	19.658
genus	Eubacteriumventriosumgroup	11341	rs16884680	G	T	-0.0906428	0.0191909	1.73968e-06	0.1074	-0.0795845	0.0564252	0.158409	0.00155697	22.3057
genus	Eubacteriumventriosumgroup	11341	rs35179274	C	T	-0.0627263	0.013786	5.75798e-06	0.2435	0.0591176	0.0374168	0.114113	0.00144503	20.6996
genus	Eubacteriumventriosumgroup	11341	rs3809430	T	C	-0.0548171	0.0118426	3.5532e-06	0.3479	-0.0791514	0.0334027	0.0178066	0.00149544	21.4229
genus	Eubacteriumventriosumgroup	11341	rs66746423	C	T	0.0751501	0.0164978	6.11139e-06	0.1561	0.0326608	0.0462975	0.480527	0.0014483	20.7466
genus	Eubacteriumventriosumgroup	11341	rs6704822	G	A	-0.0739179	0.0166705	6.62232e-06	0.8837	-0.0238142	0.0474232	0.615552	0.00137242	19.6581
genus	Eubacteriumventriosumgroup	11341	rs876734	T	C	0.0618696	0.0132532	2.88908e-06	0.7107	-0.0009995	0.0357988	0.977726	0.00152102	21.7898
genus	Eubacteriumventriosumgroup	11341	rs9316536	T	G	-0.0817111	0.0183121	7.8352e-06	0.1362	-0.113169	0.0619672	0.0678094	0.00138984	19.9079
genus	Eubacteriumxylanophilumgroup	14375	rs13239072	G	A	0.0687427	0.0142728	1.81782e-06	0.2753	-0.0175532	0.037416	0.638974	0.00161887	23.1939
genus	Eubacteriumxylanophilumgroup	14375	rs1999224	G	T	-0.0949051	0.0203503	3.75491e-06	0.0885	-0.0541394	0.0544756	0.320306	0.00151796	21.7459
genus	Eubacteriumxylanophilumgroup	14375	rs2012708	G	A	-0.0573202	0.0126905	6.52544e-06	0.6362	-0.0481233	0.0343111	0.160749	0.00142404	20.3985
genus	Faecalibacterium	2057	rs1271565	C	T	-0.0576251	0.0119649	1.3017e-06	0.2724	-0.00521357	0.0380205	0.890932	0.00161876	23.1923
genus	Faecalibacterium	2057	rs2835874	T	C	-0.0866356	0.0196496	7.54397e-06	0.0696	-0.0803428	0.0622833	0.197066	0.00135699	19.4368
genus	Faecalibacterium	2057	rs9536330	T	C	-0.048317	0.010797	5.33261e-06	0.4085	-0.0191828	0.0326453	0.556792	0.00139787	20.0232
genus	FamilyXIIIAD3011group	11293	rs11736617	G	A	-0.0759493	0.0172101	9.02049e-06	0.1203	-0.0254204	0.0474928	0.592479	0.00135948	19.4724
genus	FamilyXIIIAD3011group	11293	rs12812672	T	C	-0.096065	0.020828	2.55806e-06	0.0736	0.00369317	0.0567687	0.948129	0.00148481	21.2703
genus	FamilyXIIIAD3011group	11293	rs16840310	G	A	0.0608052	0.0122149	6.75118e-07	0.6282	-0.00389241	0.0336001	0.907775	0.00172915	24.7766
genus	FamilyXIIIAD3011group	11293	rs16940167	C	T	0.0732552	0.0159898	3.90841e-06	0.169	-0.0351092	0.0445709	0.430863	0.00146499	20.986
genus	FamilyXIIIAD3011group	11293	rs739451	C	T	0.0649589	0.0147534	7.87807e-06	0.1759	0.0813034	0.0409318	0.0469981	0.00135328	19.3835
genus	FamilyXIIIAD3011group	11293	rs9276029	A	G	-0.0811384	0.0185669	8.92771e-06	0.168	-0.110373	0.0445069	0.0131414	0.00133314	19.0947
genus	FamilyXIIIUCG001	11294	rs1426266	C	T	0.0665521	0.0137151	1.24934e-06	0.7038	0.0643252	0.035824	0.0725588	0.00164321	23.5432
genus	FamilyXIIIUCG001	11294	rs62414802	C	T	-0.0611904	0.013457	4.29181e-06	0.2982	-0.026344	0.0336252	0.433357	0.00144319	20.6733
genus	FamilyXIIIUCG001	11294	rs8076666	G	A	-0.088655	0.0198094	8.01826e-06	0.8638	0.00511305	0.0526337	0.922612	0.0013981	20.0264
genus	Flavonifractor	2059	rs11811696	T	C	-0.116063	0.0241012	2.07348e-06	0.1103	-0.0703152	0.0526173	0.181435	0.00161841	23.1873
genus	Flavonifractor	2059	rs12030302	G	A	0.0692276	0.0137467	5.60841e-07	0.5089	0.0172504	0.0323164	0.593483	0.0017696	25.3572
genus	Flavonifractor	2059	rs806808	C	T	-0.0667272	0.0136557	1.17972e-06	0.5239	-0.0148886	0.0319998	0.641737	0.00166623	23.8736
genus	Fusicatenibacter	11305	rs10439674	A	G	-0.0572129	0.0130007	7.68493e-06	0.2018	-0.0314907	0.0395794	0.426246	0.00135191	19.3639
genus	Fusicatenibacter	11305	rs167879	T	C	0.0659543	0.0148763	5.86894e-06	0.833	-0.00578324	0.0421972	0.890989	0.00137209	19.6533
genus	Fusicatenibacter	11305	rs1864685	A	C	-0.0494799	0.0108105	4.96158e-06	0.4652	-0.0360418	0.0340371	0.289647	0.00146222	20.9462
genus	Fusicatenibacter	11305	rs2025938	G	A	-0.0967298	0.0205426	2.98834e-06	0.0765	-0.0314907	0.057117	0.581403	0.00154746	22.1691
genus	Fusicatenibacter	11305	rs206581	A	G	-0.0568339	0.0127894	8.95757e-06	0.2087	0.0752002	0.0384831	0.0506886	0.00137847	19.7449
genus	Fusicatenibacter	11305	rs2132128	G	A	-0.0771914	0.0160344	1.07686e-06	0.165	0.02137	0.0463869	0.64502	0.00161738	23.1724
genus	Fusicatenibacter	11305	rs4378146	A	C	-0.0616691	0.0125259	7.20444e-07	0.2416	0.0693395	0.0374304	0.0639558	0.00169147	24.2358
genus	Fusicatenibacter	11305	rs6515626	G	A	0.141575	0.0313559	7.28652e-06	0.0616	0.0914847	0.0731454	0.211035	0.00142298	20.3833
genus	Fusicatenibacter	11305	rs704418	C	T	-0.0739124	0.0151073	7.77428e-07	0.8141	0.0239854	0.0471459	0.610929	0.00167039	23.9332
genus	Fusicatenibacter	11305	rs73103914	A	G	-0.0597324	0.0134458	8.29564e-06	0.1779	0.0303352	0.0394216	0.441592	0.00137762	19.7327
genus	Fusicatenibacter	11305	rs792108	C	T	0.0508345	0.0113843	8.49533e-06	0.6461	0.0286053	0.0344426	0.406245	0.00139181	19.9363
genus	Fusicatenibacter	11305	rs8028026	G	A	0.0792146	0.0180505	8.06325e-06	0.9085	0.0254204	0.0545787	0.64139	0.0013444	19.2562
genus	Fusicatenibacter	11305	rs9905659	G	A	-0.061617	0.0136576	7.30988e-06	0.1879	0.0504079	0.0437599	0.249354	0.00142075	20.3513
genus	Gordonibacter	821	rs13412653	A	C	0.107597	0.0239228	8.61133e-06	0.3539	0.00995033	0.0337172	0.767909	0.00141203	20.2263
genus	Gordonibacter	821	rs35042269	C	A	-0.180293	0.0403296	8.10849e-06	0.1889	0.0566638	0.0448056	0.205993	0.00139504	19.9825
genus	Gordonibacter	821	rs61934597	C	T	-0.172495	0.0388567	8.36681e-06	0.0755	-0.0634724	0.0587135	0.279673	0.00137564	19.7043
genus	Gordonibacter	821	rs71545975	A	G	-0.153972	0.0338918	7.03947e-06	0.173	-0.0676366	0.0469189	0.149425	0.00144062	20.6364
genus	Gordonibacter	821	rs7294633	T	C	-0.12867	0.0249946	3.43764e-07	0.6491	0.0231663	0.034792	0.505507	0.00184901	26.4973
genus	Holdemania	2157	rs10885477	T	C	-0.135137	0.0301894	8.59825e-06	0.0616	0.031983	0.0664414	0.630252	0.00139866	20.0345
genus	Holdemania	2157	rs11080063	G	A	-0.0665238	0.0149837	6.66884e-06	0.4662	-0.0349021	0.0323287	0.280321	0.00137594	19.7086
genus	Holdemania	2157	rs116500994	G	T	-0.13755	0.0293386	2.34477e-06	0.0517	-0.0972821	0.0692056	0.159814	0.00153411	21.9777
genus	Holdemania	2157	rs12701617	A	G	-0.0660617	0.0149427	9.51853e-06	0.4583	-0.00984834	0.0322532	0.760104	0.00136436	19.5425
genus	Holdemania	2157	rs1867876	T	C	0.0842919	0.0162192	2.7388e-07	0.2942	-0.0589011	0.0365399	0.106969	0.00188441	27.0055
genus	Holdemania	2157	rs9500080	C	T	0.0926764	0.0178886	4.08517e-07	0.2346	0.10436	0.0372589	0.00509542	0.00187264	26.8364
genus	Holdemania	2157	rs9529719	C	T	-0.074038	0.0160494	5.96664e-06	0.675	-0.0416217	0.0351381	0.236209	0.00148535	21.278
genus	Holdemania	2157	rs967319	T	C	0.0788638	0.0176744	8.38147e-06	0.2465	-0.00964638	0.0375384	0.797199	0.00138977	19.907
genus	Howardella	2000	rs10048062	C	T	-0.147352	0.0336531	8.58875e-06	0.1074	0.0954011	0.0477888	0.0459008	0.00133833	19.1691
genus	Howardella	2000	rs12452946	A	G	-0.105833	0.0228941	3.80391e-06	0.501	-0.00994933	0.0338085	0.768539	0.00149152	21.3665
genus	Howardella	2000	rs1484873	G	A	0.227831	0.046335	2.55918e-06	0.9314	0.0226547	0.0744359	0.76086	0.00168716	24.1739
genus	Howardella	2000	rs609430	T	G	-0.112045	0.0239328	3.34488e-06	0.339	0.00876151	0.0340435	0.796899	0.00152973	21.9148
genus	Howardella	2000	rs672217	G	A	0.164146	0.0349993	3.52468e-06	0.1412	-0.0815355	0.0510722	0.110383	0.00153517	21.9928
genus	Hungatella	11306	rs10044993	A	C	-0.139547	0.0316748	8.06659e-06	0.8827	0.0291199	0.049476	0.556153	0.0013549	19.4067
genus	Hungatella	11306	rs13128780	T	C	-0.149725	0.0312777	1.74997e-06	0.1451	-0.0501361	0.0496911	0.312996	0.00159921	22.9118
genus	Hungatella	11306	rs13249325	T	G	-0.100023	0.0225883	9.6917e-06	0.3668	-0.0299439	0.0341732	0.380901	0.00136874	19.6052
genus	Hungatella	11306	rs17092615	G	A	0.152235	0.0337867	7.37683e-06	0.1243	-0.0604934	0.0490804	0.217749	0.00141711	20.2991
genus	Intestinibacter	11345	rs10805326	A	G	-0.0775151	0.0139665	3.54544e-08	0.7217	0.0594316	0.0354699	0.0938275	0.00214855	30.799
genus	Intestinibacter	11345	rs11109097	T	C	-0.0624272	0.0138539	5.4949e-06	0.6879	-0.1067	0.0347573	0.00214171	0.00141732	20.3022
genus	Intestinibacter	11345	rs16938435	T	C	-0.112189	0.0235439	1.80098e-06	0.0606	0.0680324	0.0595561	0.253319	0.00158466	22.703
genus	Intestinibacter	11345	rs2098844	T	C	0.0575295	0.0128416	6.78875e-06	0.5755	0.0102524	0.0320946	0.74939	0.00140093	20.067
genus	Intestinibacter	11345	rs4327025	G	A	-0.0810346	0.0154397	1.64327e-07	0.1948	0.00915794	0.0392233	0.815387	0.00192181	27.5424
genus	Intestinibacter	11345	rs447950	A	G	0.0628342	0.0136652	5.6391e-06	0.2992	0.0506931	0.0349899	0.147396	0.00147571	21.1397
genus	Intestinibacter	11345	rs6062862	A	G	0.0924508	0.0204658	6.6799e-06	0.0944	-0.0759096	0.0527334	0.15001	0.00142438	20.4034
genus	Intestinibacter	11345	rs9348442	C	T	0.099082	0.0221625	6.25936e-06	0.0875	-0.0198966	0.0613531	0.745713	0.00139517	19.9844
genus	Intestinimonas	2062	rs17067892	C	T	0.107194	0.0250013	6.37926e-06	0.0765	0.0180364	0.0620955	0.771463	0.00128333	18.3804
genus	Intestinimonas	2062	rs1859797	G	A	0.060368	0.0131793	4.1223e-06	0.504	-0.0606246	0.0324013	0.0613366	0.00146445	20.9782
genus	Intestinimonas	2062	rs6934519	C	T	0.0692373	0.0151154	8.56959e-06	0.2753	0.0171521	0.0351346	0.62542	0.00146449	20.9788
genus	Intestinimonas	2062	rs716604	A	G	0.0818068	0.0165992	8.56624e-07	0.1879	-0.0224501	0.0415985	0.589413	0.00169492	24.2853
genus	Intestinimonas	2062	rs9823439	C	T	0.0581947	0.0131455	9.85871e-06	0.5586	0.0268575	0.0349519	0.442242	0.00136804	19.5953
genus	Lachnoclostridium	11308	rs12566975	T	C	-0.0468097	0.0105787	9.57194e-06	0.493	0.00924258	0.0322653	0.77453	0.00136677	19.577
genus	Lachnoclostridium	11308	rs1997204	C	T	0.108075	0.0242022	5.97077e-06	0.9473	0.00601807	0.0735539	0.934791	0.00139193	19.9379
genus	Lachnoclostridium	11308	rs2385421	A	G	0.0746186	0.0180734	7.13724e-06	0.1044	-0.0352128	0.0676682	0.602802	0.00119009	17.0433
genus	Lachnoclostridium	11308	rs4738679	A	G	0.0520267	0.011404	4.41754e-06	0.6352	0.0185714	0.0340582	0.585558	0.00145274	20.8103
genus	Lachnoclostridium	11308	rs6112314	A	C	-0.0561715	0.0108174	2.43215e-07	0.3966	0.0523078	0.0326641	0.109292	0.00188127	26.9604
genus	Lachnoclostridium	11308	rs615997	T	C	0.0511752	0.0106491	2.0268e-06	0.499	-0.0325232	0.0322361	0.313019	0.00161166	23.0905
genus	Lachnoclostridium	11308	rs789029	C	T	-0.0641288	0.0137974	3.75327e-06	0.1889	-0.00080032	0.0445776	0.985676	0.00150778	21.5999
genus	LachnospiraceaeFCS020group	11314	rs10093861	G	A	-0.0568869	0.0121152	3.05626e-06	0.498	-0.00581689	0.0326171	0.858457	0.00153878	22.0446
genus	LachnospiraceaeFCS020group	11314	rs1363769	C	T	0.200628	0.0449372	1.58161e-06	0.9672	0.0820781	0.0766938	0.284527	0.00139139	19.9301
genus	LachnospiraceaeFCS020group	11314	rs3999074	G	T	-0.0550587	0.0121847	6.55043e-06	0.4781	-0.0560414	0.0328613	0.0881211	0.00142523	20.4156
genus	LachnospiraceaeFCS020group	11314	rs9308097	G	A	-0.055381	0.0123659	7.47291e-06	0.5477	0.0186733	0.0323504	0.563792	0.00140005	20.0544
genus	LachnospiraceaeFCS020group	11314	rs9788306	C	T	-0.062804	0.0130744	1.38618e-06	0.2843	-0.0415514	0.0366527	0.25694	0.00161032	23.0712
genus	LachnospiraceaeNC2004group	11316	rs12127733	G	A	0.115182	0.0246006	3.10592e-06	0.1779	-0.00400802	0.0401615	0.920505	0.00153001	21.9188
genus	LachnospiraceaeNC2004group	11316	rs12208226	C	A	-0.154739	0.0340372	9.74833e-06	0.1064	0.0443039	0.0578093	0.44345	0.0014426	20.6648
genus	LachnospiraceaeNC2004group	11316	rs1929743	T	C	0.0837206	0.0190318	9.05503e-06	0.3121	-0.0249076	0.0339872	0.463648	0.00135083	19.3484
genus	LachnospiraceaeNC2004group	11316	rs3756315	A	G	-0.0883469	0.0188397	3.32583e-06	0.339	0.0595888	0.0341129	0.0806696	0.00153479	21.9874
genus	LachnospiraceaeNK4A136group	11319	rs10952110	G	T	0.0487709	0.0109614	9.08113e-06	0.4483	0.040854	0.0325605	0.209584	0.00138188	19.7938
genus	LachnospiraceaeNK4A136group	11319	rs160061	G	A	-0.0513831	0.0108094	2.12197e-06	0.5318	-0.0290732	0.0325293	0.371453	0.00157701	22.5931
genus	LachnospiraceaeNK4A136group	11319	rs28540839	A	C	0.0508285	0.0110591	9.34329e-06	0.4871	0.0333381	0.0334962	0.319601	0.0014744	21.121
genus	LachnospiraceaeNK4A136group	11319	rs4955932	T	C	-0.0492283	0.0109388	7.05424e-06	0.3956	-0.0783941	0.0368875	0.0335684	0.0014137	20.2502
genus	LachnospiraceaeNK4A136group	11319	rs59805249	T	C	0.0936162	0.0207982	9.45388e-06	0.0905	0.029753	0.0670397	0.657179	0.00141422	20.2577
genus	LachnospiraceaeNK4A136group	11319	rs76193507	A	G	-0.22973	0.0499776	2.93089e-06	0.0567	-0.0693501	0.080636	0.389768	0.00147477	21.1263
genus	LachnospiraceaeNK4A136group	11319	rs7832116	A	G	-0.0714756	0.0151703	3.57084e-06	0.1461	0.00369317	0.0444701	0.933813	0.0015493	22.1956
genus	LachnospiraceaeNK4A136group	11319	rs954878	A	G	-0.0520656	0.0109082	1.78201e-06	0.4503	0.082317	0.0323267	0.0108838	0.00158996	22.779
genus	LachnospiraceaeUCG001	11321	rs2050911	G	A	0.0751466	0.0153934	1.10647e-06	0.3042	0.0176434	0.034555	0.609638	0.00166306	23.8281
genus	LachnospiraceaeUCG001	11321	rs2371284	C	T	0.0761893	0.0170127	7.55962e-06	0.7773	0.00521357	0.0392735	0.894391	0.00139996	20.0531
genus	LachnospiraceaeUCG001	11321	rs437876	T	C	0.0784637	0.0144768	7.16556e-08	0.3728	0.0130149	0.0367759	0.723416	0.0020492	29.3719
genus	LachnospiraceaeUCG001	11321	rs4981345	T	C	-0.0681973	0.0149831	6.08597e-06	0.3509	-0.000900405	0.0349966	0.979474	0.00144605	20.7143
genus	LachnospiraceaeUCG001	11321	rs573933	T	C	-0.107898	0.0232346	3.10506e-06	0.1024	0.0683126	0.0560268	0.222736	0.00150516	21.5623
genus	LachnospiraceaeUCG001	11321	rs62496417	T	G	-0.0748504	0.0165681	5.87503e-06	0.2714	-0.0341775	0.0392408	0.383772	0.00142464	20.4071
genus	LachnospiraceaeUCG001	11321	rs7341608	T	C	-0.0784757	0.0177648	9.48135e-06	0.1899	-0.0336602	0.0410377	0.412087	0.0013622	19.5114
genus	LachnospiraceaeUCG001	11321	rs9403580	C	T	0.107801	0.0229777	3.46785e-06	0.1093	-0.0498207	0.0527118	0.344581	0.0015362	22.0076
genus	LachnospiraceaeUCG001	11321	rs985416	T	C	-0.0970258	0.0181807	1.45589e-07	0.7942	0.0113643	0.04083	0.780757	0.00198688	28.4769
genus	LachnospiraceaeUCG004	11324	rs11128180	A	G	0.0648288	0.0140126	4.51742e-06	0.2237	0.00588266	0.0389568	0.879972	0.00149393	21.4012
genus	LachnospiraceaeUCG004	11324	rs12894272	G	A	-0.0579792	0.0125229	4.3395e-06	0.6998	-0.0363319	0.0333806	0.276412	0.00149612	21.4326
genus	LachnospiraceaeUCG004	11324	rs233486	G	A	0.0799088	0.017766	6.28463e-06	0.8757	0.0676366	0.0488169	0.165894	0.00141214	20.2278
genus	LachnospiraceaeUCG004	11324	rs2444793	T	C	0.0542433	0.0118188	4.77079e-06	0.5298	0.0062193	0.0317222	0.844567	0.00147024	21.0613
genus	LachnospiraceaeUCG004	11324	rs2882478	G	A	-0.0577091	0.0118338	1.20812e-06	0.4553	-0.0418642	0.0334086	0.210171	0.00165959	23.7782
genus	LachnospiraceaeUCG004	11324	rs35182105	A	G	-0.109724	0.024221	4.86508e-06	0.0726	0.0395091	0.0745234	0.596002	0.00143245	20.5191
genus	LachnospiraceaeUCG004	11324	rs7629954	A	G	0.108441	0.023825	5.77218e-06	0.0686	0.126016	0.0594595	0.0340604	0.00144602	20.7138
genus	LachnospiraceaeUCG010	11330	rs336138	G	T	0.0779543	0.0171865	7.48411e-06	0.163	-0.027988	0.0436135	0.52105	0.00143603	20.5705
genus	LachnospiraceaeUCG010	11330	rs4576377	C	A	0.0572001	0.0127043	7.63062e-06	0.6163	0.0487702	0.033053	0.140075	0.00141501	20.269
genus	LachnospiraceaeUCG010	11330	rs9981767	A	C	0.0655062	0.0131994	9.96369e-07	0.3161	-0.00803217	0.0347847	0.817384	0.00171866	24.6261
genus	Lactobacillus	1837	rs1530559	G	A	0.0804001	0.0178207	4.93106e-06	0.5676	0.0041912	0.0374344	0.910854	0.00142078	20.3518
genus	Lactobacillus	1837	rs75127669	C	A	0.139784	0.0310414	6.83439e-06	0.0706	-0.00672255	0.0603186	0.911259	0.00141546	20.2755
genus	Lactobacillus	1837	rs768253	T	G	-0.079195	0.0171791	4.24766e-06	0.3907	-0.0325232	0.0331556	0.326629	0.00148331	21.2488
genus	Lactobacillus	1837	rs921925	A	C	0.0985077	0.0203229	9.71673e-07	0.2624	-0.0155198	0.0388881	0.689828	0.0016396	23.4914
genus	Lactococcus	1851	rs10417872	G	T	-0.118306	0.024522	1.28677e-06	0.7416	-0.0656005	0.0355434	0.0649441	0.00162434	23.2724
genus	Lactococcus	1851	rs123059	C	T	0.13671	0.0274694	1.26561e-06	0.7783	0.00813298	0.0403941	0.840432	0.00172835	24.7652
genus	Lactococcus	1851	rs12621813	G	A	0.108423	0.0239978	6.6083e-06	0.2823	-0.0804511	0.0353984	0.0230425	0.00142483	20.4098
genus	Lactococcus	1851	rs2293361	C	T	-0.199221	0.0430969	1.39592e-06	0.0646	0.036139	0.0661771	0.585	0.00149146	21.3657
genus	Lactococcus	1851	rs4766997	C	T	0.114599	0.023839	2.06144e-06	0.2962	-0.0693501	0.0361445	0.0550237	0.00161275	23.106
genus	Lactococcus	1851	rs6674304	C	T	0.200758	0.0442121	6.1776e-06	0.0686	-0.0163327	0.0618127	0.791604	0.0014392	20.6159
genus	Marvinbryantia	2005	rs11620597	T	C	0.119479	0.0271688	7.80171e-06	0.0527	-0.0270629	0.0680436	0.69083	0.00135001	19.3367
genus	Marvinbryantia	2005	rs1187983	C	T	-0.0935456	0.0193174	2.02428e-06	0.1223	-0.0326265	0.0487642	0.503453	0.00163651	23.4471
genus	Marvinbryantia	2005	rs2724813	G	A	0.0840769	0.0167551	6.28449e-07	0.7992	0.0156214	0.0410605	0.703613	0.00175702	25.1767
genus	Marvinbryantia	2005	rs2863363	G	A	-0.0634861	0.0136323	3.11279e-06	0.6322	0.00410843	0.0339741	0.903748	0.00151371	21.6849
genus	Marvinbryantia	2005	rs61884471	G	A	0.124426	0.0248431	1.01163e-06	0.0845	-0.116421	0.0592249	0.0493276	0.00175038	25.0813
genus	Marvinbryantia	2005	rs72948274	A	C	-0.126354	0.0272212	3.25912e-06	0.0577	0.0107421	0.0683504	0.875117	0.00150381	21.5428
genus	Marvinbryantia	2005	rs8006832	G	T	-0.0952415	0.0216699	6.58082e-06	0.1113	0.0071742	0.0552725	0.896727	0.00134845	19.3143
genus	Methanobrevibacter	123	rs1334944	T	C	0.115197	0.0255492	7.61377e-06	0.2853	0.0495518	0.0341145	0.146359	0.00141903	20.3267
genus	Methanobrevibacter	123	rs4802933	G	A	0.135628	0.0308139	9.73823e-06	0.8221	-0.122483	0.0486377	0.0117932	0.00135238	19.3707
genus	Methanobrevibacter	123	rs6776814	T	C	-0.188956	0.0419905	8.04896e-06	0.0895	0.00488803	0.0523642	0.925628	0.00141347	20.2469
genus	Methanobrevibacter	123	rs894996	C	A	0.214213	0.0456045	3.81566e-06	0.0716	0.120623	0.0571216	0.0347128	0.00153989	22.0605
genus	Olsenella	822	rs17148768	G	A	0.140434	0.0295602	2.19842e-06	0.2117	-0.00571631	0.041863	0.891388	0.00157517	22.5668
genus	Olsenella	822	rs2759329	A	G	0.111131	0.0237218	3.43202e-06	0.66	-0.00796817	0.0329831	0.809103	0.00153176	21.9439
genus	Olsenella	822	rs61090148	A	G	-0.104783	0.0231343	6.43724e-06	0.4225	0.0020978	0.0337986	0.950509	0.00143195	20.512
genus	Olsenella	822	rs72691585	C	A	-0.249079	0.0520814	2.95291e-06	0.0686	-0.090253	0.0744123	0.225177	0.00159624	22.8691
genus	Olsenella	822	rs7540303	C	T	0.108044	0.023638	5.32023e-06	0.4215	-0.0173496	0.0335986	0.605589	0.00145824	20.8891
genus	Olsenella	822	rs8066522	A	G	0.106529	0.0240379	9.70085e-06	0.6531	-0.0458334	0.0333186	0.168942	0.00137097	19.6373
genus	Oscillibacter	2063	rs11627628	T	C	0.143961	0.0290223	1.00921e-06	0.0726	0.005286	0.0598324	0.929601	0.00171697	24.6017
genus	Oscillibacter	2063	rs11990279	T	C	-0.0824934	0.0180457	4.94299e-06	0.2396	-0.0383251	0.0381129	0.314623	0.00145861	20.8944
genus	Oscillibacter	2063	rs12649930	T	G	0.121589	0.0259612	4.09383e-06	0.0944	-0.0605996	0.0524023	0.247505	0.00153093	21.932
genus	Oscillibacter	2063	rs16866406	A	G	0.0988765	0.0208795	3.07822e-06	0.1392	0.0498372	0.0460188	0.278819	0.00156512	22.4226
genus	Oscillibacter	2063	rs234108	A	G	0.0749553	0.0152632	9.16326e-07	0.4801	0.031983	0.0327613	0.328943	0.00168292	24.1131
genus	Oscillibacter	2063	rs4506202	G	A	0.0711323	0.0152261	3.20826e-06	0.4841	-0.0251803	0.0319413	0.430504	0.00152327	21.8221
genus	Oscillibacter	2063	rs9393920	G	A	0.0744662	0.0151081	9.92247e-07	0.5646	-0.00995033	0.0319427	0.755416	0.00169529	24.2906
genus	Oscillospira	2064	rs12206468	G	A	-0.133016	0.0269733	1.04222e-06	0.0636	0.00239712	0.0617439	0.969031	0.00169701	24.3153
genus	Oscillospira	2064	rs1954532	C	T	0.0826246	0.0175252	2.26772e-06	0.7913	-0.0923057	0.0421025	0.0283505	0.00155132	22.2245
genus	Oscillospira	2064	rs28889936	A	C	0.114051	0.0252838	3.36589e-06	0.1083	0.0331446	0.0571864	0.562192	0.00142029	20.3448
genus	Oscillospira	2064	rs8076323	A	G	0.0715392	0.0156539	5.61319e-06	0.2575	-0.00400802	0.0372384	0.914288	0.00145778	20.8825
genus	Parabacteroides	954	rs4236095	A	G	-0.0761961	0.0157042	1.93143e-06	0.8748	-0.0701788	0.0462179	0.128905	0.00164286	23.5382
genus	Parabacteroides	954	rs60884758	C	T	-0.0702667	0.0142249	5.7069e-07	0.165	-0.0669949	0.0436261	0.124622	0.00170272	24.3972
genus	Parabacteroides	954	rs6657302	T	C	-0.10452	0.0225521	9.75708e-06	0.0517	0.0171521	0.0697629	0.805789	0.00149918	21.4765
genus	Parabacteroides	954	rs7298818	C	T	0.0888832	0.0200902	8.53631e-06	0.0765	-0.0244976	0.0576682	0.670981	0.00136634	19.5709
genus	Paraprevotella	962	rs10842464	C	T	0.0758215	0.0172568	6.59721e-06	0.5815	-0.0443039	0.0328092	0.176903	0.0013476	19.3021
genus	Paraprevotella	962	rs17109926	A	G	-0.0988335	0.0216172	6.75274e-06	0.1879	0.00538547	0.0424575	0.899064	0.00145901	20.9001
genus	Paraprevotella	962	rs3008582	T	C	0.10572	0.0227246	4.35993e-06	0.1322	-0.0160278	0.043885	0.714946	0.00151059	21.6402
genus	Paraprevotella	962	rs3801748	G	A	0.0779721	0.0171691	5.20176e-06	0.3459	0.016267	0.0331743	0.623887	0.00143959	20.6216
genus	Paraprevotella	962	rs4756632	G	T	-0.138905	0.0289897	3.81751e-06	0.0934	0.0309171	0.0589955	0.600237	0.00160226	22.9555
genus	Paraprevotella	962	rs9602779	A	C	-0.106692	0.0220264	6.9274e-07	0.173	-0.0328332	0.0423593	0.438274	0.00163737	23.4593
genus	Paraprevotella	962	rs9900242	A	G	-0.0852967	0.0175212	1.14067e-06	0.3608	-0.0736465	0.0332125	0.0265938	0.00165386	23.6961
genus	Parasutterella	2892	rs10899911	A	G	-0.0717102	0.0148151	1.15271e-06	0.2724	0.0236189	0.0348531	0.497982	0.00163502	23.4257
genus	Parasutterella	2892	rs11715853	G	A	-0.0662952	0.0146114	6.22917e-06	0.3141	-0.0251127	0.0356806	0.481545	0.00143694	20.5835
genus	Parasutterella	2892	rs2090816	C	A	-0.0840967	0.0177315	2.89714e-06	0.8429	0.0262413	0.0455089	0.564197	0.00156988	22.4909
genus	Parasutterella	2892	rs62273907	A	G	0.229468	0.0502262	5.88383e-06	0.0497	-0.110596	0.0788958	0.160974	0.00145691	20.87
genus	Parasutterella	2892	rs6828768	C	T	0.0636852	0.0132645	1.78328e-06	0.5	-0.0141001	0.0321784	0.66125	0.00160871	23.0481
genus	Parasutterella	2892	rs7303158	C	T	0.0646859	0.0134256	1.32776e-06	0.4423	-0.0036065	0.0321255	0.910615	0.00162005	23.2109
genus	Parasutterella	2892	rs7311004	C	T	0.0617522	0.0136438	5.92052e-06	0.6243	0.0170444	0.0323418	0.598187	0.00142986	20.4821
genus	Parasutterella	2892	rs7572229	A	G	-0.066273	0.0132736	6.31699e-07	0.5099	-0.00727348	0.0325283	0.823065	0.00173949	24.925
genus	Parasutterella	2892	rs8039785	G	T	-0.0618345	0.0133	3.62093e-06	0.5477	0.0132879	0.0321452	0.679335	0.00150864	21.6121
genus	Peptococcus	2037	rs10031059	C	T	0.121167	0.0225844	1.23637e-07	0.7793	0.0556184	0.0377516	0.140677	0.00200798	28.78
genus	Peptococcus	2037	rs11001941	G	A	-0.195611	0.0392217	1.32859e-06	0.0676	0.0378737	0.063637	0.551742	0.00173565	24.8698
genus	Peptococcus	2037	rs2054133	A	G	-0.0895433	0.0188332	2.14166e-06	0.5258	0.0887432	0.0338714	0.00879286	0.00157766	22.6025
genus	Peptococcus	2037	rs413827	G	A	0.110229	0.0237523	3.30088e-06	0.2127	0.040662	0.0408592	0.319652	0.00150317	21.5338
genus	Peptococcus	2037	rs6918730	A	G	-0.135311	0.0289742	1.14731e-06	0.9026	0.0185714	0.0489993	0.704678	0.00152217	21.8063
genus	Peptococcus	2037	rs7033353	G	T	-0.090152	0.018995	2.21958e-06	0.5805	-0.0657877	0.0327985	0.0448756	0.00157207	22.5222
genus	Phascolarctobacterium	2168	rs11929846	T	C	-0.0697199	0.0157969	8.88423e-06	0.2097	-0.00571631	0.0425592	0.893154	0.00135975	19.4764
genus	Phascolarctobacterium	2168	rs12618201	A	G	0.0641657	0.0138202	3.37699e-06	0.3469	-0.018164	0.0341813	0.595141	0.00150454	21.5534
genus	Phascolarctobacterium	2168	rs1264476	G	T	-0.0767335	0.0166041	4.29566e-06	0.8002	-0.0228372	0.0404071	0.571953	0.00149064	21.354
genus	Prevotella7	11182	rs12195431	T	C	0.196528	0.0442322	8.72811e-06	0.0785	-0.0102524	0.0621825	0.869042	0.00137802	19.7384
genus	Prevotella7	11182	rs2240542	C	T	0.12085	0.0261776	4.8415e-06	0.2575	0.0218593	0.037116	0.555897	0.00148754	21.3095
genus	Prevotella7	11182	rs79263163	A	C	-0.143982	0.031501	7.51052e-06	0.1849	-0.0527681	0.0441645	0.232162	0.0014582	20.8885
genus	Prevotella7	11182	rs9426434	T	C	-0.123657	0.0278514	9.71717e-06	0.2734	0.00548493	0.0365929	0.880851	0.00137603	19.7098
genus	Prevotella7	11182	rs9959718	G	A	0.133012	0.0275361	1.9006e-06	0.2495	-0.00883895	0.0369021	0.810699	0.00162836	23.3301
genus	Prevotella9	11183	rs12648235	T	C	0.0785902	0.0177676	7.39078e-06	0.1571	-0.0565704	0.052171	0.27822	0.00136574	19.5622
genus	Prevotella9	11183	rs2104588	C	T	-0.105558	0.023773	8.1298e-06	0.8807	-0.0244975	0.05048	0.62747	0.00137625	19.713
genus	Prevotella9	11183	rs2683313	G	A	0.0724576	0.0151603	1.68896e-06	0.6918	-0.042197	0.0343566	0.219369	0.00159419	22.8398
genus	Prevotella9	11183	rs7237249	C	T	-0.0823764	0.0182126	8.93305e-06	0.1352	0.0243999	0.043717	0.576755	0.00142798	20.4551
genus	Prevotella9	11183	rs746764	T	C	-0.0915771	0.0193245	2.04e-06	0.173	0.0208805	0.0435016	0.631232	0.00156732	22.4541
genus	Prevotella9	11183	rs9428102	A	G	-0.0778845	0.0176068	4.61732e-06	0.2366	0.0324672	0.0385865	0.400117	0.00136593	19.565
genus	Prevotella9	11183	rs9613013	G	A	0.0917591	0.0202697	6.10408e-06	0.1451	-0.135362	0.0506873	0.00757338	0.00143042	20.49
genus	RikenellaceaeRC9gutgroup	11191	rs17582787	A	G	-0.157739	0.0339924	3.55378e-06	0.1292	-0.0561472	0.0483439	0.245475	0.00150294	21.5305
genus	RikenellaceaeRC9gutgroup	11191	rs2900503	T	G	0.172329	0.0326671	1.55282e-07	0.829	0.03015	0.0451569	0.504343	0.00194148	27.825
genus	RikenellaceaeRC9gutgroup	11191	rs7712231	A	G	0.156284	0.0350462	7.9704e-06	0.165	0.0385474	0.0445318	0.386701	0.00138812	19.8832
genus	Romboutsia	11347	rs10279978	A	G	-0.0622202	0.0127675	1.17009e-06	0.3479	0.0501226	0.0355553	0.158626	0.00165734	23.746
genus	Romboutsia	11347	rs11221428	T	C	-0.0726779	0.0158263	6.48649e-06	0.1551	0.0206846	0.0430507	0.630893	0.00147193	21.0856
genus	Romboutsia	11347	rs16843578	C	T	-0.0875276	0.0196779	5.08124e-06	0.0825	0.0746435	0.0547246	0.172572	0.00138106	19.7821
genus	Romboutsia	11347	rs28603357	T	C	-0.214911	0.0474739	8.52236e-06	0.0636	-0.0342809	0.0755779	0.650128	0.00143043	20.4902
genus	Romboutsia	11347	rs34302036	G	A	-0.0550261	0.0120835	5.87665e-06	0.5855	0.00440971	0.0324701	0.891973	0.00144745	20.7344
genus	Romboutsia	11347	rs9389266	T	G	0.0722815	0.0162353	9.38469e-06	0.169	-0.0434296	0.0449352	0.333797	0.00138361	19.8186
genus	Roseburia	2012	rs16910295	T	C	-0.0980434	0.020957	2.91112e-06	0.0606	0.0317893	0.0639686	0.619223	0.00152755	21.8836
genus	Roseburia	2012	rs302266	T	C	-0.0777312	0.0172985	8.12587e-06	0.1203	-0.0724632	0.0529786	0.17138	0.00140943	20.1889
genus	Roseburia	2012	rs329182	T	C	0.0690327	0.0152884	5.90147e-06	0.1571	-0.0144032	0.046602	0.757269	0.00142314	20.3857
genus	Roseburia	2012	rs57466170	C	T	0.0741405	0.0171601	8.30099e-06	0.0865	-0.000900405	0.0572513	0.987452	0.00130313	18.6643
genus	Roseburia	2012	rs6445851	A	G	0.0497336	0.0108158	3.5272e-06	0.5994	-0.0159718	0.0330756	0.629176	0.00147578	21.1408
genus	Roseburia	2012	rs6930661	C	T	-0.0961587	0.0204975	2.47942e-06	0.0755	-0.00712533	0.058259	0.902658	0.00153599	22.0047
genus	Roseburia	2012	rs78753150	A	C	0.0968739	0.0214067	9.98321e-06	0.0586	0.00448991	0.0599622	0.940311	0.00142947	20.4764
genus	Roseburia	2012	rs9300744	C	T	-0.0588452	0.0126228	4.75116e-06	0.2386	-0.098716	0.0377691	0.00895757	0.00151682	21.7295
genus	Ruminiclostridium5	11355	rs1223978	C	T	-0.0484169	0.0108254	8.16188e-06	0.5199	-0.0160702	0.0323457	0.619313	0.00139631	20.0007
genus	Ruminiclostridium5	11355	rs2482038	C	A	0.0518991	0.0108777	1.70314e-06	0.4384	0.0448778	0.0323802	0.165758	0.00158868	22.7607
genus	Ruminiclostridium5	11355	rs2791343	T	C	0.051717	0.0113369	5.53962e-06	0.34	0.0179381	0.0340196	0.597993	0.00145254	20.8074
genus	Ruminiclostridium5	11355	rs2833828	G	A	0.0489617	0.0108702	6.81648e-06	0.4533	-0.0422814	0.0325696	0.194223	0.00141613	20.2851
genus	Ruminiclostridium5	11355	rs4955951	A	G	-0.0713749	0.0165826	9.9552e-06	0.0924	-0.0129839	0.0510248	0.799138	0.00129332	18.5236
genus	Ruminiclostridium5	11355	rs6121460	G	A	0.0932955	0.0199206	2.64107e-06	0.0805	0.0324672	0.0649648	0.61724	0.00153085	21.9309
genus	Ruminiclostridium5	11355	rs8053158	G	A	0.0740543	0.0159151	5.89807e-06	0.8797	-0.0400857	0.0488574	0.411952	0.00151115	21.6482
genus	Ruminiclostridium6	11356	rs10829821	T	C	-0.097606	0.0216072	3.47144e-06	0.0855	0.0315956	0.0563906	0.575276	0.00142436	20.4031
genus	Ruminiclostridium6	11356	rs11992182	A	C	0.0625299	0.0137876	4.64836e-06	0.2883	0.0832376	0.0354824	0.0189819	0.00143567	20.5654
genus	Ruminiclostridium6	11356	rs2548459	C	T	0.0554866	0.0122755	6.40206e-06	0.4702	0.0592194	0.0320811	0.0649023	0.00142613	20.4285
genus	Ruminiclostridium6	11356	rs61060922	T	G	0.15913	0.0322283	1.08648e-06	0.0447	-0.0321101	0.071343	0.652652	0.00170126	24.3763
genus	Ruminiclostridium6	11356	rs663262	C	T	0.13498	0.0310715	3.39414e-06	0.9483	-0.0449734	0.0723329	0.534103	0.00131742	18.8692
genus	Ruminiclostridium6	11356	rs73176030	T	C	0.058665	0.013208	7.28887e-06	0.3181	-0.0555127	0.034498	0.107582	0.00137711	19.7253
genus	Ruminiclostridium6	11356	rs77193512	A	G	0.0736533	0.0153163	1.29587e-06	0.167	-0.0678507	0.0424326	0.109816	0.00161383	23.1215
genus	Ruminiclostridium6	11356	rs792058	G	A	0.0554234	0.0125423	8.57946e-06	0.4274	0.00588266	0.0423413	0.889502	0.00136308	19.5241
genus	Ruminiclostridium6	11356	rs79968172	G	A	0.11614	0.0243083	1.66054e-06	0.0557	0.0371994	0.0687449	0.588423	0.0015931	22.8241
genus	Ruminiclostridium6	11356	rs9555756	A	C	-0.0804138	0.0176692	7.10133e-06	0.1243	0.0760347	0.0445441	0.0878314	0.00144571	20.7094
genus	Ruminiclostridium9	11357	rs6082461	C	A	-0.0586425	0.0131004	4.86598e-06	0.7932	0.0282966	0.0391165	0.469438	0.00139872	20.0353
genus	Ruminiclostridium9	11357	rs918449	G	A	0.0950908	0.0197177	2.55994e-06	0.9304	-0.187392	0.0597773	0.00171949	0.00162308	23.2543
genus	Ruminiclostridium9	11357	rs9522712	T	C	0.0699728	0.0154939	4.65961e-06	0.1451	0.0111377	0.0443408	0.801671	0.00142364	20.3928
genus	RuminococcaceaeNK4A214group	11358	rs12642039	C	T	0.0553003	0.0119397	3.43005e-06	0.6342	0.0418642	0.0348906	0.23019	0.00149727	21.449
genus	RuminococcaceaeNK4A214group	11358	rs12731	A	G	-0.0527684	0.0115053	4.87237e-06	0.4513	0.0169554	0.032109	0.597459	0.00146824	21.0325
genus	RuminococcaceaeNK4A214group	11358	rs13087692	G	T	-0.0574623	0.012594	8.69221e-06	0.6948	0.020611	0.0334997	0.538385	0.00145308	20.8151
genus	RuminococcaceaeNK4A214group	11358	rs4814689	C	T	-0.1083	0.0230708	4.55187e-06	0.0666	-0.0437429	0.060866	0.472341	0.00153796	22.0329
genus	RuminococcaceaeNK4A214group	11358	rs6681678	T	C	0.100174	0.024	9.0494e-06	0.9503	-0.116627	0.0696815	0.0941868	0.0012163	17.4191
genus	RuminococcaceaeUCG002	11360	rs10916131	C	T	-0.069333	0.0146753	2.87495e-06	0.1382	-0.0569937	0.0451886	0.207222	0.0015578	22.3175
genus	RuminococcaceaeUCG002	11360	rs11607472	A	G	-0.0780229	0.0176325	7.18671e-06	0.1074	-0.00060018	0.0457802	0.98954	0.0013668	19.5774
genus	RuminococcaceaeUCG002	11360	rs11750293	G	T	-0.0578304	0.0120512	1.76137e-06	0.2813	0.0952193	0.0366082	0.00929437	0.00160707	23.0245
genus	RuminococcaceaeUCG002	11360	rs15256	C	T	0.0732376	0.016834	9.45649e-06	0.0865	0.0152826	0.0552527	0.78209	0.0013213	18.9249
genus	RuminococcaceaeUCG002	11360	rs6542556	G	A	-0.050974	0.011406	7.86122e-06	0.6551	0.0230639	0.0342081	0.500168	0.00139414	19.9696
genus	RuminococcaceaeUCG002	11360	rs6793778	T	C	0.0558706	0.0125258	9.81296e-06	0.7376	0.0748313	0.0403745	0.0638205	0.00138878	19.8928
genus	RuminococcaceaeUCG002	11360	rs7120052	A	C	0.0624796	0.0135523	1.96897e-06	0.1759	0.019018	0.0412295	0.644604	0.0014835	21.2515
genus	RuminococcaceaeUCG002	11360	rs7155595	C	A	0.0569929	0.0116986	1.14932e-06	0.3091	-0.0151136	0.0346651	0.662843	0.00165629	23.7308
genus	RuminococcaceaeUCG002	11360	rs79016051	C	T	-0.0887747	0.0189424	2.33744e-06	0.0905	-0.0364565	0.061795	0.555219	0.00153294	21.9608
genus	RuminococcaceaeUCG002	11360	rs882348	A	G	-0.0799946	0.0178618	5.44854e-06	0.1064	0.0227395	0.0589878	0.699871	0.00140005	20.0544
genus	RuminococcaceaeUCG003	11361	rs10490280	C	T	-0.0672094	0.0143309	4.15547e-06	0.2177	-0.022757	0.0376517	0.545572	0.00153507	21.9914
genus	RuminococcaceaeUCG003	11361	rs16959793	A	C	-0.062527	0.0131259	2.21707e-06	0.2803	-0.026652	0.0373038	0.474944	0.00158369	22.689
genus	RuminococcaceaeUCG003	11361	rs3013089	G	A	-0.0551473	0.0120346	4.38137e-06	0.3847	-0.0221434	0.0334081	0.50745	0.00146565	20.9954
genus	RuminococcaceaeUCG003	11361	rs4452755	A	C	-0.0634463	0.0134741	3.29337e-06	0.3052	-0.0306654	0.0364514	0.400198	0.00154747	22.1693
genus	RuminococcaceaeUCG003	11361	rs4532474	G	A	0.0769231	0.017045	4.82125e-06	0.1491	0.0692462	0.0457191	0.129874	0.00142162	20.3638
genus	RuminococcaceaeUCG003	11361	rs646327	G	A	0.0586696	0.0118369	7.83177e-07	0.4682	0.0592194	0.0320811	0.0649023	0.0017143	24.5635
genus	RuminococcaceaeUCG003	11361	rs6759615	A	G	0.102523	0.0200204	7.86231e-07	0.0696	-0.0569937	0.061669	0.355389	0.00182972	26.2202
genus	RuminococcaceaeUCG004	11362	rs11961899	G	A	-0.0707825	0.0161381	9.18015e-06	0.2714	-0.0224501	0.0357221	0.529699	0.0013429	19.2347
genus	RuminococcaceaeUCG004	11362	rs3800154	A	C	-0.0797959	0.0177639	6.11575e-06	0.2207	-0.056782	0.04081	0.164112	0.00140849	20.1755
genus	RuminococcaceaeUCG004	11362	rs6769553	A	G	0.0849743	0.0157451	7.91061e-08	0.2843	-0.020611	0.0357709	0.564484	0.00203181	29.1222
genus	RuminococcaceaeUCG004	11362	rs7569771	A	G	-0.075914	0.0170308	8.1197e-06	0.2167	0.0137056	0.0384046	0.721186	0.00138692	19.8661
genus	RuminococcaceaeUCG004	11362	rs9818949	T	G	-0.0859927	0.0188671	5.38828e-06	0.7813	0.0256255	0.0425892	0.54738	0.00144999	20.7707
genus	RuminococcaceaeUCG005	11363	rs10873449	C	T	-0.0654843	0.0143973	4.11169e-06	0.831	-0.0449734	0.0429927	0.295529	0.001444	20.6848
genus	RuminococcaceaeUCG005	11363	rs10950694	C	T	-0.0577628	0.011412	4.29804e-07	0.5765	-0.0263498	0.0325223	0.417822	0.00178763	25.6161
genus	RuminococcaceaeUCG005	11363	rs12288512	A	G	0.066635	0.0144356	3.10277e-06	0.1799	0.0373921	0.0400685	0.350714	0.0014872	21.3047
genus	RuminococcaceaeUCG005	11363	rs12458218	T	C	0.0677322	0.0144525	2.41024e-06	0.1769	-0.027988	0.042414	0.509333	0.00153292	21.9606
genus	RuminococcaceaeUCG005	11363	rs2893871	G	A	-0.073644	0.015548	3.53843e-06	0.1521	-0.0270629	0.0447156	0.545031	0.00156577	22.4318
genus	RuminococcaceaeUCG005	11363	rs7555878	G	A	-0.0586677	0.0125277	2.81022e-06	0.7197	0.0390527	0.0367285	0.287655	0.00153064	21.9278
genus	RuminococcaceaeUCG005	11363	rs7586445	G	A	0.0782349	0.0176458	8.81455e-06	0.1262	-0.00390762	0.0480558	0.935192	0.00137216	19.6543
genus	RuminococcaceaeUCG009	11366	rs113006825	T	C	-0.0928893	0.0208035	7.97701e-06	0.1799	0.0358497	0.0408491	0.380154	0.00139167	19.9342
genus	RuminococcaceaeUCG009	11366	rs2058609	G	A	-0.0816464	0.017472	3.12486e-06	0.6859	-0.001998	0.0334248	0.952334	0.00152408	21.8337
genus	RuminococcaceaeUCG009	11366	rs2192926	A	G	-0.089048	0.0192989	4.87742e-06	0.2366	-0.0347985	0.0388698	0.370649	0.001486	21.2874
genus	RuminococcaceaeUCG009	11366	rs4079028	C	T	0.0915623	0.019936	3.28246e-06	0.1938	0.00279609	0.0388624	0.942643	0.00147231	21.091
genus	RuminococcaceaeUCG009	11366	rs4708333	T	G	-0.084033	0.0174757	1.56246e-06	0.3022	-0.0337636	0.0351855	0.337262	0.00161366	23.119
genus	RuminococcaceaeUCG009	11366	rs9558661	T	C	-0.0897823	0.0200739	7.00842e-06	0.1869	-0.0237805	0.0426444	0.577085	0.00139635	20.0013
genus	RuminococcaceaeUCG010	11367	rs12597105	A	G	-0.0670855	0.0144415	4.87304e-06	0.7227	-0.0340149	0.0353267	0.335615	0.00150612	21.5761
genus	RuminococcaceaeUCG010	11367	rs682403	A	G	-0.0588161	0.0124671	2.36537e-06	0.4761	-0.0641947	0.0318705	0.0439845	0.00155335	22.2536
genus	RuminococcaceaeUCG010	11367	rs6958419	C	T	-0.0585718	0.0124994	2.84165e-06	0.4891	-0.00279609	0.0320331	0.930443	0.00153255	21.9552
genus	RuminococcaceaeUCG011	11368	rs12636310	G	A	0.132725	0.0282037	2.81235e-06	0.2177	0.00399202	0.0405404	0.921559	0.00154562	22.1428
genus	RuminococcaceaeUCG011	11368	rs12724320	C	T	-0.120881	0.0249229	1.51985e-06	0.2753	0.0173486	0.0349821	0.619943	0.00164167	23.5211
genus	RuminococcaceaeUCG011	11368	rs1416041	A	C	-0.182339	0.0339898	7.04417e-08	0.1342	0.0041912	0.0467998	0.92864	0.00200757	28.7741
genus	RuminococcaceaeUCG011	11368	rs2729556	T	C	0.109097	0.0233699	3.18676e-06	0.501	-0.0271657	0.0321362	0.397927	0.00152101	21.7897
genus	RuminococcaceaeUCG011	11368	rs4490371	T	C	-0.111816	0.0248963	7.74622e-06	0.331	-0.0218367	0.0343582	0.525062	0.00140802	20.1687
genus	RuminococcaceaeUCG013	11370	rs12336782	T	C	-0.0856047	0.0189311	8.603e-06	0.0815	-0.00853633	0.0548449	0.876313	0.00142727	20.4448
genus	RuminococcaceaeUCG013	11370	rs12781711	C	T	-0.0656129	0.0117477	2.553e-08	0.3131	-0.0713886	0.03464	0.0393152	0.00217575	31.1898
genus	RuminococcaceaeUCG013	11370	rs16918863	A	C	0.111491	0.0240157	4.15499e-06	0.0606	0.106879	0.0639287	0.094554	0.00150424	21.5491
genus	RuminococcaceaeUCG013	11370	rs2730183	G	A	-0.0488692	0.0109907	8.43782e-06	0.4642	-0.0363528	0.0321062	0.257521	0.00138007	19.7678
genus	RuminococcaceaeUCG013	11370	rs4385846	T	G	-0.0598404	0.0131807	6.46205e-06	0.7932	0.0632593	0.0388964	0.103874	0.00143869	20.6087
genus	RuminococcaceaeUCG014	11371	rs10495392	T	C	0.082486	0.0187194	9.96323e-06	0.8807	0.0298408	0.0487978	0.540855	0.00135541	19.414
genus	RuminococcaceaeUCG014	11371	rs10941294	C	T	-0.122057	0.0260017	2.39701e-06	0.0686	-0.0545618	0.0640375	0.394198	0.00153793	22.0324
genus	RuminococcaceaeUCG014	11371	rs12638134	T	G	0.0582548	0.0119657	1.21143e-06	0.3897	-0.0164343	0.0327423	0.615718	0.00165406	23.6988
genus	RuminococcaceaeUCG014	11371	rs34402072	C	T	-0.0688023	0.0156083	9.80438e-06	0.1918	-0.0232686	0.0418432	0.578149	0.0013564	19.4283
genus	RuminococcaceaeUCG014	11371	rs72809222	T	C	0.0671775	0.0139838	2.4119e-06	0.2515	0.0249853	0.0363472	0.491827	0.00161057	23.0747
genus	RuminococcaceaeUCG014	11371	rs853612	A	G	-0.0528257	0.0119367	9.75461e-06	0.4026	0.0373921	0.0325345	0.25043	0.00136713	19.5822
genus	RuminococcaceaeUCG014	11371	rs995642	C	T	0.060048	0.0126417	1.90222e-06	0.326	0.0661622	0.0343043	0.05377	0.00157465	22.5593
genus	Ruminococcusgauvreauiigroup	11342	rs10931481	A	G	-0.0610096	0.0130484	3.38213e-06	0.6889	-0.0861777	0.0347002	0.0130101	0.00152581	21.8585
genus	Ruminococcusgauvreauiigroup	11342	rs1391597	C	T	0.0590284	0.0124874	1.85964e-06	0.3807	0.0101483	0.0331724	0.75966	0.00155949	22.3418
genus	Ruminococcusgauvreauiigroup	11342	rs289410	A	G	0.0654926	0.0139101	2.27463e-06	0.7316	-0.0373921	0.0368849	0.310701	0.00154715	22.1648
genus	Ruminococcusgauvreauiigroup	11342	rs431418	G	A	0.094737	0.0210157	5.53669e-06	0.8807	-0.0230327	0.0526168	0.661572	0.00141846	20.3185
genus	Ruminococcusgauvreauiigroup	11342	rs73802842	C	A	0.0736808	0.0169665	7.48032e-06	0.1431	-0.0581589	0.0456018	0.20218	0.00131654	18.8566
genus	Ruminococcusgauvreauiigroup	11342	rs9870933	G	A	-0.0621643	0.0126072	8.49122e-07	0.5915	0.0383251	0.0335278	0.253004	0.00169664	24.31
genus	Ruminococcusgnavusgroup	14376	rs11597105	A	G	0.114673	0.0250653	6.94864e-06	0.1123	0.0109399	0.0479572	0.819554	0.00146091	20.9274
genus	Ruminococcusgnavusgroup	14376	rs12136548	C	T	0.0901946	0.0196476	3.09628e-06	0.2913	-0.0465676	0.0355416	0.190119	0.0014709	21.0708
genus	Ruminococcusgnavusgroup	14376	rs12989336	G	A	-0.0846861	0.0187936	7.11803e-06	0.3052	0.0266419	0.03432	0.437584	0.00141733	20.3022
genus	Ruminococcusgnavusgroup	14376	rs2909242	A	C	0.0909965	0.018351	7.40952e-07	0.6143	-0.108854	0.0338238	0.00128964	0.0017158	24.5849
genus	Ruminococcusgnavusgroup	14376	rs78399089	T	C	0.144445	0.0326618	6.62995e-06	0.0825	-0.00732678	0.0578434	0.899205	0.00136525	19.5553
genus	Ruminococcusgnavusgroup	14376	rs934940	A	C	-0.105045	0.0229588	2.73703e-06	0.1849	0.00876151	0.0419398	0.834521	0.00146116	20.9311
genus	Ruminococcusgnavusgroup	14376	rs9872758	T	C	0.0849233	0.0176643	1.66027e-06	0.4771	0.0113355	0.0318845	0.722203	0.00161303	23.11
genus	Ruminococcustorquesgroup	14377	rs10967781	C	A	0.0507994	0.0113322	8.36874e-06	0.3181	-0.0197946	0.033748	0.55751	0.00140269	20.0922
genus	Ruminococcustorquesgroup	14377	rs4073731	T	C	0.0651948	0.0142221	4.05247e-06	0.1759	-0.00511305	0.0442742	0.90806	0.00146671	21.0106
genus	Ruminococcustorquesgroup	14377	rs77034621	T	G	-0.151553	0.0335878	6.06876e-06	0.0527	0.141239	0.0628051	0.0245222	0.00142112	20.3566
genus	Ruminococcustorquesgroup	14377	rs8141465	G	A	-0.0480778	0.0107442	9.64828e-06	0.4573	-0.0560414	0.0322747	0.0824955	0.0013977	20.0207
genus	Ruminococcus1	11373	rs10167839	A	G	0.0519509	0.0116306	8.09245e-06	0.3439	-0.0404054	0.0344654	0.241058	0.0013927	19.949
genus	Ruminococcus1	11373	rs11783695	G	T	-0.0734114	0.0161398	4.72683e-06	0.1511	-0.0521358	0.0482955	0.280358	0.00144406	20.6857
genus	Ruminococcus1	11373	rs7117576	A	G	0.0829505	0.0170891	6.47978e-07	0.0885	0.0575139	0.0485543	0.236204	0.00164425	23.558
genus	Ruminococcus1	11373	rs7583465	C	T	0.0527654	0.0112619	2.55611e-06	0.3767	0.0113355	0.033119	0.732152	0.00153211	21.949
genus	Ruminococcus2	11374	rs12406309	A	C	-0.063193	0.0142275	9.78949e-06	0.1909	0.0322736	0.038665	0.403888	0.0013771	19.7251
genus	Ruminococcus2	11374	rs12986628	T	C	-0.0665937	0.0140168	2.142e-06	0.7873	0.018979	0.0390254	0.626738	0.00157531	22.5688
genus	Ruminococcus2	11374	rs2368224	T	G	0.199648	0.0438453	3.62928e-06	0.0477	0.00816656	0.108503	0.940003	0.00144723	20.7311
genus	Ruminococcus2	11374	rs4400279	A	G	0.0546114	0.0120077	5.79923e-06	0.3638	0.0584576	0.0326772	0.0736241	0.00144378	20.6817
genus	Ruminococcus2	11374	rs55707116	C	A	0.0865522	0.0189141	8.0059e-06	0.1024	-0.0564645	0.0550567	0.305094	0.00146161	20.9375
genus	Ruminococcus2	11374	rs58681734	A	G	0.0723875	0.0160787	4.18177e-06	0.1511	0.0716693	0.0452096	0.112906	0.00141479	20.2658
genus	Ruminococcus2	11374	rs61791565	T	C	-0.0523503	0.0117119	6.78938e-06	0.3688	-0.0372866	0.0340645	0.273698	0.00139463	19.9767
genus	Ruminococcus2	11374	rs7693984	G	A	-0.102822	0.0235087	9.42128e-06	0.0825	0.0194104	0.0628873	0.757584	0.00133542	19.1273
genus	Sellimonas	14369	rs113379006	T	C	-0.162759	0.0357025	7.20775e-06	0.168	0.0322736	0.0468233	0.490658	0.00145059	20.7794
genus	Sellimonas	14369	rs2016057	C	A	0.125878	0.0256153	1.02698e-06	0.6093	0.0326265	0.0329534	0.322135	0.00168519	24.1457
genus	Sellimonas	14369	rs2371572	A	C	0.127349	0.0250862	4.46355e-07	0.5487	0.0138961	0.0320751	0.664843	0.00179813	25.7668
genus	Sellimonas	14369	rs41816	A	G	0.132201	0.0291087	8.39363e-06	0.2515	0.0370067	0.0372146	0.320021	0.00143973	20.6235
genus	Sellimonas	14369	rs56203279	T	C	-0.124045	0.0269115	3.71997e-06	0.33	0.005286	0.0361005	0.883586	0.00148293	21.2433
genus	Senegalimassilia	11160	rs11787826	C	A	0.081327	0.0171154	2.63463e-06	0.4284	0.00647897	0.0317418	0.838264	0.00157577	22.5754
genus	Senegalimassilia	11160	rs1990708	A	C	-0.109619	0.0247785	8.90574e-06	0.1262	0.0170538	0.0468045	0.715588	0.00136619	19.5687
genus	Senegalimassilia	11160	rs2017373	C	T	0.0782258	0.0176841	9.50298e-06	0.3738	0.00945516	0.0331068	0.775188	0.00136591	19.5647
genus	Senegalimassilia	11160	rs7225245	A	G	-0.079173	0.0170421	4.18013e-06	0.5417	0.00150113	0.0337352	0.964508	0.00150638	21.5798
genus	Slackia	825	rs10409783	G	A	-0.0950828	0.0211239	7.69591e-06	0.7167	-0.0605305	0.0377823	0.109137	0.00141424	20.2579
genus	Slackia	825	rs12440440	A	G	0.0901934	0.0190582	2.62869e-06	0.3091	0.00628024	0.0340114	0.853503	0.00156311	22.3937
genus	Slackia	825	rs16894137	C	T	-0.122792	0.0263047	2.71181e-06	0.1431	0.0100493	0.0456223	0.825659	0.00152088	21.7878
genus	Slackia	825	rs8901	C	T	0.0934594	0.0186813	6.07002e-07	0.3708	-0.0305623	0.0332141	0.357489	0.00174644	25.0248
genus	Streptococcus	1853	rs10028567	C	T	-0.0921167	0.0191881	7.30348e-06	0.0815	0.0660686	0.0562588	0.240247	0.00160841	23.0437
genus	Streptococcus	1853	rs10448310	A	G	-0.0517935	0.0111324	3.30704e-06	0.4304	-0.0486652	0.0323067	0.131978	0.00151077	21.6427
genus	Streptococcus	1853	rs11110281	T	C	-0.137519	0.0227398	2.58315e-09	0.0676	-0.130906	0.0680133	0.054265	0.00254991	36.5672
genus	Streptococcus	1853	rs11764382	A	G	-0.0695345	0.0143671	1.28632e-06	0.1909	-0.0313875	0.0425415	0.460631	0.00163468	23.4208
genus	Streptococcus	1853	rs17708276	A	G	-0.0793955	0.0170628	3.04096e-06	0.1282	-0.0381173	0.048702	0.433824	0.00151118	21.6486
genus	Streptococcus	1853	rs1918540	A	G	-0.059639	0.0128148	2.44068e-06	0.7475	0.0486652	0.0365466	0.182994	0.00151169	21.6559
genus	Streptococcus	1853	rs4968759	A	G	-0.0515109	0.0112068	3.7812e-06	0.4264	-0.00230265	0.0326566	0.943787	0.00147461	21.1239
genus	Streptococcus	1853	rs57646748	G	A	-0.0907696	0.0200344	5.47545e-06	0.0676	-0.0257281	0.0606406	0.671367	0.00143281	20.5243
genus	Streptococcus	1853	rs6806351	T	C	-0.0633829	0.0136647	4.93867e-06	0.2087	-0.00420884	0.0398709	0.91593	0.00150167	21.5121
genus	Streptococcus	1853	rs7916711	A	G	0.102891	0.0217362	2.717e-06	0.0646	0.0315956	0.0676709	0.640571	0.00156383	22.4041
genus	Subdoligranulum	2070	rs10065321	T	C	-0.0512828	0.0108105	2.10155e-06	0.3678	-0.037598	0.0329214	0.253431	0.00157055	22.5004
genus	Subdoligranulum	2070	rs10497836	T	C	0.0524065	0.0118697	8.37954e-06	0.7197	-0.0140015	0.0357758	0.695525	0.00136076	19.4908
genus	Subdoligranulum	2070	rs12590825	C	A	-0.0525287	0.0109942	2.07888e-06	0.3688	0.022544	0.0329983	0.494491	0.00159315	22.8247
genus	Subdoligranulum	2070	rs2114677	C	T	-0.104176	0.0230829	2.71725e-06	0.0557	-0.0202027	0.0662047	0.760247	0.00142173	20.3654
genus	Subdoligranulum	2070	rs2171249	C	T	0.106744	0.0233213	4.50557e-06	0.0736	-0.113057	0.0778216	0.146288	0.00146227	20.9469
genus	Subdoligranulum	2070	rs3761728	G	T	0.0543458	0.0118866	3.8675e-06	0.7575	-0.00518653	0.0348945	0.881842	0.00145903	20.9005
genus	Subdoligranulum	2070	rs6555306	C	T	0.0740777	0.0155463	2.80666e-06	0.8777	-0.0312079	0.0494666	0.528113	0.00158458	22.7018
genus	Sutterella	2896	rs11591622	T	G	-0.0688382	0.0151375	6.4986e-06	0.2157	-0.0395728	0.0373451	0.289304	0.00144346	20.6771
genus	Sutterella	2896	rs2050185	A	G	-0.0575138	0.0128766	7.96948e-06	0.6223	-0.0263498	0.0330898	0.425851	0.00139257	19.9472
genus	Sutterella	2896	rs2613606	T	C	0.0556794	0.0124117	7.20228e-06	0.6064	-0.0376811	0.0327916	0.250512	0.00140475	20.1218
genus	Sutterella	2896	rs607327	T	C	-0.0578334	0.0129053	6.63056e-06	0.6233	0.0234734	0.0336179	0.485027	0.00140182	20.0799
genus	Sutterella	2896	rs7499539	A	G	0.0617478	0.0130998	2.35771e-06	0.3231	0.00568382	0.0345053	0.869162	0.00155068	22.2153
genus	Sutterella	2896	rs7638039	T	C	0.0645624	0.0143887	8.66403e-06	0.2326	0.00588266	0.0389568	0.879972	0.00140536	20.1305
genus	Sutterella	2896	rs9350083	T	G	-0.0593069	0.0133929	8.22773e-06	0.2992	0.0156765	0.0344999	0.649548	0.00136883	19.6065
genus	Terrisporobacter	11348	rs1883097	C	T	0.226399	0.0454642	4.15786e-07	0.0557	0.139153	0.0668978	0.037518	0.00173037	24.7941
genus	Terrisporobacter	11348	rs2569953	C	A	0.0775591	0.0174641	8.95014e-06	0.5805	0.00481156	0.0322431	0.881374	0.00137675	19.7202
genus	Terrisporobacter	11348	rs2872237	A	C	0.0814505	0.0175943	3.97137e-06	0.5656	-0.00965326	0.0325524	0.766814	0.00149581	21.4281
genus	Turicibacter	2162	rs12603364	T	C	0.110861	0.0225598	8.66603e-07	0.1074	-0.038429	0.0472498	0.416037	0.00168514	24.145
genus	Turicibacter	2162	rs2834977	T	C	-0.0959995	0.0208261	3.95585e-06	0.173	-0.00803217	0.0432814	0.852774	0.00148306	21.2452
genus	Turicibacter	2162	rs2952020	A	G	0.0759019	0.0165764	5.63313e-06	0.7773	0.026652	0.0367844	0.46873	0.00146343	20.9635
genus	Turicibacter	2162	rs3734633	G	A	-0.120957	0.02683	5.31912e-06	0.0974	-0.128743	0.0589069	0.0288496	0.00141868	20.3217
genus	Turicibacter	2162	rs4869133	G	A	0.131186	0.027197	2.5537e-06	0.0885	-0.0108587	0.0626151	0.862321	0.00162371	23.2634
genus	Turicibacter	2162	rs7199484	G	A	-0.0731428	0.0160172	5.7666e-06	0.332	0.0503128	0.0343602	0.143118	0.00145552	20.8502
genus	Tyzzerella3	11335	rs4904512	T	C	-0.117151	0.0250306	3.09272e-06	0.1988	-0.00762903	0.0414189	0.853863	0.00152886	21.9023
genus	Tyzzerella3	11335	rs6920448	C	T	-0.141081	0.0305446	4.15375e-06	0.1153	0.0527822	0.0489766	0.281167	0.00148903	21.3308
genus	Tyzzerella3	11335	rs7019909	T	C	0.144156	0.0301626	1.76121e-06	0.1014	0.013607	0.0543675	0.802372	0.0015941	22.8385
genus	Tyzzerella3	11335	rs7333521	T	C	-0.207191	0.0453121	4.87607e-06	0.0427	0.0320799	0.0700384	0.64693	0.00145935	20.9051
genus	Tyzzerella3	11335	rs7561370	C	T	-0.131341	0.0286292	1.51604e-06	0.8777	-0.0158733	0.0506312	0.753894	0.00146901	21.0437
genus	Veillonella	2198	rs11141494	G	A	-0.0783421	0.0174393	9.74653e-06	0.1948	-0.0461487	0.0385136	0.230822	0.00140865	20.1777
genus	Veillonella	2198	rs1882878	A	G	-0.0768966	0.0163908	2.98092e-06	0.3062	0.0564748	0.0361689	0.118425	0.00153613	22.0066
genus	Veillonella	2198	rs2013594	C	T	0.0720698	0.0155153	3.42129e-06	0.6421	0.0150121	0.0341315	0.660059	0.00150596	21.5737
genus	Veillonella	2198	rs62376424	C	T	-0.0762216	0.0163499	3.65452e-06	0.334	-0.00521357	0.0342093	0.87887	0.00151687	21.7303
genus	Victivallis	2256	rs11899949	G	A	0.130568	0.0276239	2.76707e-06	0.2773	-0.0480355	0.0394089	0.222883	0.0143826	22.3119
genus	Victivallis	2256	rs173120	C	T	-0.13381	0.0290127	7.65244e-06	0.7545	-0.038355	0.0372196	0.302774	0.0137036	21.2438
genus	Victivallis	2256	rs2546432	C	T	0.110803	0.0249655	9.93276e-06	0.5338	0.00833464	0.032417	0.797096	0.0127027	19.6723
genus	Victivallis	2256	rs4764863	G	A	0.121561	0.0246058	8.22224e-07	0.5	0.015578	0.0324026	0.630684	0.0156917	24.3751
genus	Victivallis	2256	rs4895919	C	T	0.116918	0.0247515	2.75201e-06	0.5179	0.00548493	0.032134	0.864468	0.0143648	22.2839
genus	Victivallis	2256	rs911666	T	C	-0.118576	0.0263146	7.65244e-06	0.3052	-0.0502412	0.0342823	0.14278	0.0130889	20.2783
