# Supplementary material for: Causal associations between gut microbiota and primary biliary cholangitis: a bidirectional two-sample Mendelian randomization study
Source: Front Microbiol. 2023 Nov 15;14:1273024. doi: 10.3389/fmicb.2023.1273024 (PMC10684913; doi:10.3389/fmicb.2023.1273024)
Supplement: Supplementary file 2 [file Data_Sheet_2.zip › Supplementary Table 2.XLSX]

## Sheet: Sheet1
Supplementary table 2 Casual effects of MR Analysis between gut microbiota taxa and PBC
Classification	Microbiota	ID	nsnp	IVW				MR-Egger				WM				MLE				WMODE
				pvalue	or	or_lci95	or_uci95	pvalue	or	or_lci95	or_uci95	pvalue	or	or_lci95	or_uci95	pvalue	or	or_lci95	or_uci95	pvalue	or	or_lci95	or_uci95	egger_intercept	egger_intercept_pval	MRPRESSO.P	Q_pval_IVW	Q_pval_MREgger
phylum	Actinobacteria	400	11	0.91225	1.02489	0.661864	1.58704	0.646544	1.73603	0.177715	16.9587	0.743806	1.09283	0.64172	1.86105	0.893462	1.02641	0.700911	1.50306	0.440087	1.46728	0.57622	3.73628	-0.0310422	0.654669	0.169	0.178548	0.138961
phylum	Euryarchaeota	55	6	0.197635	1.17744	0.918364	1.50961	0.198003	2.53423	0.777014	8.26535	0.70984	1.06035	0.778742	1.44378	0.193526	1.18313	0.918207	1.52449	0.909784	1.02844	0.648382	1.63129	-0.104218	0.263472	0.706	0.64138	0.79222
phylum	Firmicutes	1672	7	0.813094	1.08875	0.538012	2.20327	0.433352	4.34756	0.147631	128.03	0.467419	1.32078	0.623632	2.79726	0.738881	1.09613	0.638948	1.88045	0.510372	1.5236	0.46832	4.9568	-0.0861914	0.448828	0.083	0.0859203	0.0822287
phylum	Lentisphaerae	2238	5	0.540316	0.846063	0.495484	1.4447	0.510897	0.373832	0.0279769	4.99521	0.930981	0.982498	0.65886	1.46511	0.230879	0.826431	0.605009	1.12889	0.750098	1.09085	0.661974	1.7976	0.107212	0.571347	0.027	0.00829405	0.00708577
phylum	Proteobacteria	2375	9	0.737777	1.0818	0.682731	1.71412	0.586181	1.92366	0.203222	18.2091	0.52155	1.2172	0.667314	2.22021	0.718079	1.08603	0.69385	1.69987	0.436591	1.52485	0.555451	4.1861	-0.034218	0.623114	0.242	0.352661	0.286161
phylum	Tenericutes	3919	4	0.426186	0.808924	0.479813	1.36378	0.337889	0.172192	0.0109038	2.71923	0.178457	0.639477	0.333406	1.22653	0.420083	0.802756	0.47058	1.36941	0.387766	0.604842	0.227508	1.608	0.129012	0.379465	0.449	0.419324	0.455412
phylum	Verrucomicrobia	3982	6	0.868943	0.953166	0.539159	1.68508	0.942621	1.08036	0.149502	7.80705	0.431226	1.26667	0.703095	2.28199	0.812438	0.949425	0.618417	1.45761	0.388378	1.52945	0.633154	3.69456	-0.0106121	0.902033	0.105	0.0883505	0.0491371
class	Actinobacteria	419	10	0.904255	1.03248	0.613341	1.73804	0.378295	2.22323	0.414738	11.9177	0.244478	1.35606	0.811926	2.26485	0.85245	1.03564	0.716035	1.4979	0.284541	1.42006	0.776188	2.59803	-0.0540235	0.373569	0.052	0.0228443	0.0265562
class	Alphaproteobacteria	2379	3	0.387682	1.26899	0.739121	2.17872	0.496212	14.292	0.0827737	2467.71	0.879652	1.05414	0.532686	2.08606	0.386727	1.27346	0.736643	2.20147	0.916603	1.04967	0.470364	2.34244	-0.201578	0.524295	0.674	0.626536	0.781685
class	Bacilli	1673	6	0.851875	1.05177	0.61921	1.78649	0.736455	1.25823	0.361336	4.38138	0.673127	1.14074	0.618709	2.10325	0.820273	1.05395	0.669792	1.65845	0.720609	1.13523	0.588611	2.18947	-0.0169579	0.765848	0.251	0.212463	0.139334
class	Bacteroidia	912	5	0.891811	0.960693	0.539041	1.71217	0.300885	2.323	0.617594	8.73767	0.870225	0.936919	0.428757	2.04735	0.89054	0.959439	0.531996	1.73032	0.570616	0.696129	0.220281	2.1999	-0.0680639	0.242499	0.539	0.431222	0.634635
class	Betaproteobacteria	2867	5	0.429643	1.41956	0.595063	3.38646	0.0953131	14.4581	1.64157	127.34	0.798326	1.10882	0.502034	2.44901	0.197775	1.46565	0.819143	2.62239	0.939546	1.04237	0.380551	2.85515	-0.158171	0.11706	0.088	0.0420239	0.280633
class	Clostridia	1859	5	0.694506	1.18675	0.504976	2.789	0.895751	1.41411	0.0120224	166.333	0.832053	1.09857	0.460764	2.61926	0.556932	1.20267	0.649715	2.22622	0.737167	1.25071	0.369779	4.2303	-0.0121198	0.945922	0.135	0.079408	0.0394859
class	Coriobacteriia	809	7	0.0447719	0.599423	0.363622	0.988138	0.414465	2.49465	0.332835	18.6977	0.472006	0.777437	0.391478	1.54391	0.0427989	0.585026	0.348255	0.982771	0.803198	0.88145	0.34107	2.27799	-0.0968675	0.21159	0.463	0.417321	0.549096
class	Deltaproteobacteria	3087	9	0.125713	0.747678	0.515308	1.08483	0.444421	0.661942	0.244019	1.79562	0.196521	0.725458	0.445738	1.18071	0.122382	0.742864	0.509481	1.08315	0.168408	0.572825	0.278501	1.1782	0.00891587	0.803963	0.683	0.668441	0.569927
class	Erysipelotrichia	2147	5	0.578081	0.808861	0.383021	1.70815	0.893431	0.670041	0.0030621	146.617	0.58553	0.793967	0.346477	1.81941	0.453191	0.797836	0.442198	1.43949	0.490288	0.655121	0.219686	1.95362	0.0108503	0.949049	0.199	0.143215	0.0767111
class	Lentisphaeria	2250	5	0.529877	0.841593	0.491379	1.44141	0.487578	0.364222	0.0296561	4.4732	0.862516	0.963887	0.63567	1.46157	0.220036	0.821201	0.599415	1.12505	0.800471	1.07454	0.637698	1.81064	0.109259	0.549324	0.034	0.00851903	0.00789122
class	Melainabacteria	1589	4	0.12668	0.752888	0.523046	1.08373	0.975868	0.924655	0.010298	83.0247	0.28647	0.790487	0.513028	1.218	0.128189	0.749051	0.516219	1.0869	0.800804	0.918532	0.501829	1.68125	-0.0192088	0.936592	0.231	0.650392	0.44225
class	Methanobacteria	119	4	0.0952611	1.26074	0.960294	1.65518	0.666306	1.30054	0.464838	3.6387	0.303351	1.19661	0.850181	1.6842	0.0956919	1.26955	0.958775	1.68106	0.657596	1.12837	0.696197	1.82883	-0.00559486	0.956162	0.648	0.464671	0.278821
class	Mollicutes	3920	4	0.406254	0.801401	0.475264	1.35134	0.329791	0.165562	0.0104778	2.6161	0.145199	0.626314	0.333714	1.17546	0.400334	0.795005	0.465783	1.35693	0.356674	0.601456	0.240424	1.50463	0.131496	0.372248	0.459	0.411185	0.45498
class	Negativicutes	2164	4	0.025528	2.13178	1.09706	4.14242	0.877338	1.7408	0.00347641	871.694	0.104031	1.95496	0.871194	4.38694	0.0298303	2.13842	1.07712	4.24543	0.316199	1.84073	0.679581	4.98583	0.0107706	0.954612	0.951	0.945145	0.830307
class	Verrucomicrobiae	4029	7	0.754257	0.927027	0.576829	1.48983	0.246232	0.172909	0.0125894	2.37483	0.800989	1.07691	0.605306	1.91593	0.692855	0.922688	0.618942	1.3755	0.505333	1.39544	0.554967	3.50876	0.122521	0.258235	0.156	0.173687	0.236772
order	Bacillales	1674	5	0.0345631	0.753823	0.580028	0.979692	0.618674	1.32388	0.48994	3.5773	0.426158	0.864927	0.605008	1.23651	0.0350126	0.747197	0.56986	0.97972	0.72017	0.913304	0.575249	1.45002	-0.082483	0.333093	0.479	0.465079	0.520266
order	Bacteroidales	913	5	0.891811	0.960693	0.539041	1.71217	0.300885	2.323	0.617594	8.73767	0.87245	0.936919	0.422897	2.07573	0.89054	0.959439	0.531996	1.73032	0.569591	0.696129	0.220985	2.19289	-0.0680639	0.242499	0.539	0.431222	0.634635
order	Bifidobacteriales	432	7	0.0203009	1.58205	1.07391	2.33063	0.256289	2.16134	0.664819	7.02658	0.091741	1.57606	0.928817	2.67433	0.0197691	1.60654	1.07832	2.39353	0.228265	1.53275	0.821318	2.86044	-0.0242056	0.605297	0.454	0.46925	0.382563
order	Burkholderiales	2874	5	0.424352	1.43076	0.594154	3.44538	0.099747	13.7362	1.55352	121.456	0.781745	1.12371	0.492371	2.56458	0.193165	1.47934	0.820179	2.66826	0.909452	1.06672	0.375041	3.03403	-0.152602	0.123243	0.105	0.0425666	0.268511
order	Clostridiales	1863	6	0.557396	1.2454	0.598291	2.59244	0.704807	2.14365	0.0545295	84.2705	0.753504	1.13049	0.525783	2.43066	0.417844	1.26546	0.715949	2.23675	0.710378	1.27788	0.376411	4.33829	-0.0380862	0.781082	0.225	0.110841	0.0673251
order	Coriobacteriales	810	7	0.0447719	0.599423	0.363622	0.988138	0.414465	2.49465	0.332835	18.6977	0.472753	0.777437	0.391025	1.5457	0.0427989	0.585026	0.348255	0.982771	0.815906	0.88145	0.318894	2.4364	-0.0968675	0.21159	0.43	0.417321	0.549096
order	Desulfovibrionales	3156	8	0.11752	0.728378	0.489781	1.08321	0.531404	0.692384	0.233901	2.04956	0.0870095	0.639607	0.383382	1.06707	0.103759	0.72071	0.485734	1.06936	0.18027	0.576093	0.278663	1.19098	0.00373912	0.923895	0.431	0.394369	0.291596
order	Enterobacteriales	3468	4	0.144345	1.54367	0.861771	2.76513	0.615907	2.89449	0.0839125	99.8432	0.134853	1.68076	0.850955	3.31974	0.146421	1.55294	0.857381	2.81279	0.283336	1.92737	0.718733	5.16847	-0.0433515	0.75795	0.865	0.731944	0.558863
order	Erysipelotrichales	2148	5	0.578081	0.808861	0.383021	1.70815	0.893431	0.670041	0.0030621	146.617	0.581505	0.793967	0.349546	1.80344	0.453191	0.797836	0.442198	1.43949	0.479504	0.655121	0.226029	1.89879	0.0108503	0.949049	0.188	0.143215	0.0767111
order	Gastranaerophilales	1591	5	0.670062	0.908148	0.582996	1.41464	0.412286	0.0723053	0.000319859	16.3449	0.701992	0.916379	0.585881	1.43331	0.552534	0.901843	0.641313	1.26821	0.461058	0.781899	0.432551	1.4134	0.231981	0.426244	0.115	0.122273	0.128511
order	Lactobacillales	1800	6	0.569099	1.14914	0.712107	1.8544	0.616375	1.3614	0.446457	4.15138	0.659218	1.13901	0.638684	2.03129	0.532055	1.15448	0.735709	1.8116	0.712865	1.1416	0.586377	2.22256	-0.0144284	0.752199	0.324	0.320322	0.223135
order	Methanobacteriales	120	4	0.0952611	1.26074	0.960294	1.65518	0.666306	1.30054	0.464838	3.6387	0.30982	1.19661	0.846278	1.69196	0.0956919	1.26955	0.958775	1.68106	0.675694	1.12837	0.675767	1.88412	-0.00559486	0.956162	0.626	0.464671	0.278821
order	MollicutesRF9	11579	7	0.134709	1.42598	0.895718	2.27016	0.344069	6.8312	0.18564	251.376	0.199114	1.42695	0.829319	2.45525	0.0661889	1.45915	0.975048	2.18362	0.326385	1.53162	0.700681	3.34798	-0.113343	0.429507	0.196	0.187053	0.17722
order	NB1n	3953	9	0.0743565	1.22503	0.980227	1.53096	0.964155	0.980659	0.431069	2.23094	0.233299	1.20242	0.887993	1.62818	0.0698586	1.23579	0.982959	1.55366	0.248266	1.36411	0.836767	2.22379	0.0271259	0.598637	0.483	0.602927	0.52899
order	Pasteurellales	3688	3	0.456201	1.20122	0.741612	1.94568	0.919692	0.934747	0.329438	2.65224	0.580024	1.17727	0.660439	2.09854	0.457931	1.20298	0.738461	1.9597	0.76087	1.12537	0.578937	2.18755	0.0319627	0.688917	0.793	0.836444	0.784841
order	Rhodospirillales	2667	7	0.740223	0.931547	0.612573	1.41661	0.345925	3.95686	0.296311	52.8389	0.782748	0.936002	0.584935	1.49777	0.669538	0.927293	0.655633	1.31151	0.648056	0.826612	0.38001	1.79808	-0.130066	0.31836	0.192	0.1529	0.183613
order	Selenomonadales	2165	4	0.025528	2.13178	1.09706	4.14242	0.877338	1.7408	0.00347641	871.694	0.0912126	1.95496	0.898037	4.25581	0.0298303	2.13842	1.07712	4.24543	0.312343	1.84073	0.686074	4.93864	0.0107706	0.954612	0.948	0.945145	0.830307
order	Verrucomicrobiales	4030	7	0.714417	0.912823	0.560029	1.48786	0.264617	0.173415	0.0112628	2.67009	0.799274	1.07885	0.601051	1.93646	0.636893	0.908153	0.608737	1.35484	0.507708	1.3854	0.559144	3.43265	0.121175	0.280836	0.159	0.144681	0.192903
order	Victivallales	2254	5	0.529877	0.841593	0.491379	1.44141	0.487578	0.364222	0.0296561	4.4732	0.863637	0.963887	0.633477	1.46663	0.220036	0.821201	0.599415	1.12505	0.793331	1.07454	0.649663	1.7773	0.109259	0.549324	0.027	0.00851903	0.00789122
family	Acidaminococcaceae	2166	3	0.271386	1.36136	0.785655	2.35891	0.725508	1.47218	0.283379	7.64807	0.481425	1.27739	0.64612	2.52543	0.272492	1.36785	0.781726	2.39345	0.699557	1.20707	0.527373	2.76281	-0.00734669	0.936987	0.297	0.57702	0.296689
family	Alcaligenaceae	2875	8	0.703475	0.920109	0.599288	1.41268	0.18339	4.55151	0.631248	32.818	0.556303	0.842946	0.477101	1.48933	0.700521	0.917786	0.592753	1.42105	0.697301	0.826764	0.329553	2.07414	-0.101398	0.15531	0.589	0.519702	0.739614
family	Bacteroidaceae	917	3	0.715481	1.14112	0.561108	2.3207	0.827798	1.67677	0.0434317	64.735	0.753177	1.1451	0.49211	2.66457	0.715622	1.14125	0.560629	2.32319	0.806815	1.15869	0.410875	3.26755	-0.0261401	0.867933	0.991	0.971367	0.906481
family	BacteroidalesS247group	11173	8	0.440952	1.12921	0.828978	1.53817	0.544827	2.03748	0.23169	17.9175	0.518242	1.13565	0.77205	1.67049	0.440177	1.1302	0.828294	1.54214	0.711557	1.11017	0.652254	1.88955	-0.0537719	0.610234	0.98	0.984748	0.979861
family	Bifidobacteriaceae	433	7	0.0203009	1.58205	1.07391	2.33063	0.256289	2.16134	0.664819	7.02658	0.0845847	1.57606	0.939816	2.64303	0.0197691	1.60654	1.07832	2.39353	0.236718	1.53275	0.810778	2.89763	-0.0242056	0.605297	0.458	0.46925	0.382563
family	Clostridiaceae1	1869	6	0.839935	1.05127	0.647114	1.70786	0.989197	1.01725	0.0992375	10.4275	0.948755	1.02009	0.556164	1.871	0.838171	1.05252	0.643999	1.72019	0.786095	0.876279	0.35485	2.16392	0.0020925	0.978757	0.709	0.724053	0.584435
family	ClostridialesvadinBB60group	11286	8	0.756263	1.05402	0.756072	1.46939	0.463955	0.690432	0.272827	1.74725	0.914541	1.02364	0.668067	1.56846	0.753903	1.05512	0.754428	1.47566	0.920764	0.969979	0.543421	1.73136	0.0371894	0.375813	0.859	0.847131	0.871642
family	Coriobacteriaceae	811	7	0.0447719	0.599423	0.363622	0.988138	0.414465	2.49465	0.332835	18.6977	0.453406	0.777437	0.402569	1.50138	0.0427989	0.585026	0.348255	0.982771	0.807893	0.88145	0.333042	2.3329	-0.0968675	0.21159	0.427	0.417321	0.549096
family	Desulfovibrionaceae	3169	7	0.0360198	0.64467	0.427668	0.971782	0.47648	0.678732	0.252865	1.82183	0.044596	0.573775	0.333659	0.98669	0.0372377	0.641422	0.422365	0.97409	0.1513	0.573376	0.295414	1.11288	-0.00398727	0.9149	0.533	0.793828	0.683661
family	Enterobacteriaceae	3469	4	0.144345	1.54367	0.861771	2.76513	0.615907	2.89449	0.0839125	99.8432	0.148792	1.68076	0.830574	3.4012	0.146421	1.55294	0.857381	2.81279	0.274066	1.92737	0.735652	5.0496	-0.0433515	0.75795	0.849	0.731944	0.558863
family	Erysipelotrichaceae	2149	5	0.578081	0.808861	0.383021	1.70815	0.893431	0.670041	0.0030621	146.617	0.566673	0.793967	0.360614	1.74808	0.453191	0.797836	0.442198	1.43949	0.499465	0.655121	0.214251	2.00318	0.0108503	0.949049	0.181	0.143215	0.0767111
family	FamilyXI	1936	6	0.428203	0.915349	0.735454	1.13925	0.627314	1.42376	0.380755	5.32386	0.411394	0.893259	0.682351	1.16936	0.426895	0.914489	0.733515	1.14011	0.406468	0.841739	0.579846	1.22192	-0.0587009	0.542023	0.945	0.929918	0.923869
family	FamilyXIII	1957	4	0.831247	1.07064	0.571473	2.00582	0.572462	0.354075	0.0168944	7.42074	0.716701	1.15185	0.536753	2.47182	0.829294	1.07245	0.567836	2.02551	0.539517	1.46772	0.493868	4.36187	0.0726109	0.542066	0.733	0.567564	0.474093
family	Lachnospiraceae	1987	10	0.331083	1.22331	0.814725	1.83679	0.15643	0.33388	0.0844467	1.32007	0.456652	1.2434	0.700638	2.20661	0.331953	1.23202	0.80826	1.87794	0.887119	1.08133	0.378606	3.08834	0.0774803	0.0886038	0.419	0.456853	0.753935
family	Lactobacillaceae	1836	3	0.70348	1.09801	0.678448	1.77702	0.602468	0.215477	0.00331416	14.0097	0.906684	1.0336	0.594837	1.79599	0.701563	1.09965	0.67647	1.78756	0.899974	0.950418	0.471457	1.91596	0.13963	0.582396	0.883	0.609831	0.528768
family	Methanobacteriaceae	121	4	0.0952611	1.26074	0.960294	1.65518	0.666306	1.30054	0.464838	3.6387	0.300327	1.19661	0.851995	1.68061	0.0956919	1.26955	0.958775	1.68106	0.653421	1.12837	0.700705	1.81707	-0.00559486	0.956162	0.628	0.464671	0.278821
family	Oxalobacteraceae	2966	5	0.437705	0.889443	0.661627	1.1957	0.946907	1.05484	0.24812	4.48449	0.673899	0.920015	0.623963	1.35653	0.431673	0.886201	0.65577	1.1976	0.741123	1.11644	0.60685	2.05394	-0.0235379	0.827974	0.551	0.45976	0.313797
family	Pasteurellaceae	3689	3	0.456201	1.20122	0.741612	1.94568	0.919692	0.934747	0.329438	2.65224	0.565032	1.17727	0.675221	2.05259	0.457931	1.20298	0.738461	1.9597	0.745695	1.12537	0.60386	2.09726	0.0319627	0.688917	0.803	0.836444	0.784841
family	Peptococcaceae	2024	5	0.777251	0.940361	0.614153	1.43983	0.272544	3.56719	0.555615	22.9023	0.458613	0.816751	0.478191	1.39501	0.774023	0.938532	0.608659	1.44719	0.445188	0.697333	0.302503	1.6075	-0.107101	0.244525	0.525	0.523059	0.770525
family	Peptostreptococcaceae	2042	6	0.037468	0.646793	0.429044	0.975054	0.122212	0.446239	0.198744	1.00194	0.0310431	0.554977	0.324978	0.947755	0.0286367	0.640774	0.430118	0.954601	0.0949835	0.517887	0.276527	0.969911	0.0365749	0.356711	0.394	0.3626	0.367606
family	Porphyromonadaceae	943	5	0.293992	1.40194	0.745896	2.63502	0.189629	11.8879	0.673224	209.917	0.281314	1.51603	0.711141	3.23194	0.255075	1.42411	0.77467	2.61801	0.298847	1.85926	0.67109	5.15112	-0.12584	0.232694	0.31	0.336485	0.507242
family	Prevotellaceae	960	10	0.436004	0.866152	0.603349	1.24342	0.492452	1.49838	0.497796	4.51014	0.53458	0.863368	0.543034	1.37266	0.401286	0.859166	0.602744	1.22468	0.300803	0.645737	0.295749	1.4099	-0.0427344	0.332461	0.301	0.357729	0.364033
family	Rhodospirillaceae	2717	6	0.495388	1.13567	0.78779	1.63716	0.294784	4.28098	0.401692	45.624	0.855503	1.04411	0.656093	1.66161	0.48291	1.14039	0.790084	1.64602	0.936334	1.03087	0.507068	2.09574	-0.122939	0.328439	0.448	0.395643	0.415289
family	Rikenellaceae	967	4	0.698266	0.888489	0.488697	1.61534	0.881602	1.14106	0.246139	5.2898	0.680498	0.847333	0.385129	1.86424	0.695866	0.886704	0.485224	1.62037	0.71198	0.828773	0.334701	2.05218	-0.0229574	0.761598	0.642	0.57846	0.396448
family	Ruminococcaceae	2050	3	0.00535361	0.326167	0.148255	0.717584	0.939956	0.8699	0.0484511	15.6183	0.0176378	0.275594	0.0950567	0.79902	0.00845144	0.324085	0.140107	0.749647	0.154189	0.269543	0.0856858	0.847902	-0.0625997	0.614592	0.274	0.786821	0.981834
family	Streptococcaceae	1850	9	0.414354	1.19449	0.779565	1.83025	0.129014	3.53701	0.838775	14.9151	0.324514	1.34195	0.747511	2.40911	0.380105	1.20437	0.795089	1.82433	0.611527	1.28608	0.505823	3.26992	-0.0858978	0.167225	0.446	0.354516	0.484694
family	Veillonellaceae	2172	8	0.884731	0.962691	0.575756	1.60966	0.48984	2.61027	0.202351	33.6718	0.996428	1.00132	0.561693	1.78504	0.854216	0.960394	0.624071	1.47797	0.965693	1.02167	0.398019	2.62251	-0.0664677	0.464258	0.179	0.157684	0.142118
family	Verrucomicrobiaceae	4036	7	0.75441	0.92708	0.576891	1.48984	0.246269	0.172704	0.0125491	2.37679	0.798668	1.07693	0.609325	1.90339	0.692635	0.922635	0.618915	1.3754	0.500473	1.39485	0.561434	3.46542	0.122623	0.258256	0.159	0.173677	0.236747
family	Victivallaceae	2255	5	0.468696	1.13309	0.808136	1.5887	0.609609	0.589859	0.0955069	3.64302	0.717379	1.07172	0.736532	1.55945	0.331961	1.14222	0.873132	1.49424	0.751073	1.09432	0.650701	1.84038	0.0868985	0.525171	0.249	0.147266	0.121815
genus	Adlercreutzia	812	5	0.499906	0.871474	0.584356	1.29966	0.28641	0.313468	0.0540539	1.81785	0.269263	0.749504	0.449372	1.25009	0.495303	0.868285	0.578574	1.30307	0.408949	0.743334	0.395539	1.39694	0.101736	0.326206	0.597	0.604271	0.715538
genus	Akkermansia	4037	7	0.713867	0.912755	0.560311	1.48689	0.267231	0.177776	0.0118019	2.67791	0.8011	1.07851	0.599042	1.94173	0.634778	0.907768	0.608933	1.35325	0.542515	1.38508	0.51507	3.72464	0.119524	0.283736	0.128	0.144721	0.191447
genus	Alistipes	968	10	0.316224	0.808507	0.533519	1.22523	0.364052	2.50351	0.386223	16.2278	0.141819	0.663105	0.3833	1.14717	0.303948	0.800484	0.523701	1.22355	0.299192	0.600488	0.242347	1.48789	-0.0715768	0.258746	0.55	0.530009	0.584414
genus	Allisonella	2174	6	0.533806	1.07086	0.863115	1.32862	0.877846	1.12546	0.273567	4.63014	0.628828	1.0698	0.813744	1.40642	0.528831	1.07283	0.862022	1.33518	0.747428	0.936069	0.639844	1.36943	-0.00697429	0.947764	0.622	0.614741	0.469955
genus	Alloprevotella	961	4	0.292878	1.15543	0.882729	1.51236	0.622965	2.72268	0.0899532	82.4096	0.269026	1.19456	0.871561	1.63726	0.294157	1.15687	0.881141	1.51889	0.423524	1.21559	0.803497	1.83904	-0.113464	0.670109	0.868	0.867913	0.787334
genus	Anaerofilum	2053	6	0.662791	1.06268	0.808598	1.39659	0.607656	2.16662	0.142143	33.0249	0.772271	1.04902	0.758604	1.45063	0.662076	1.06306	0.808087	1.39848	0.974235	1.00782	0.642645	1.58051	-0.0743501	0.633603	0.986	0.974804	0.96647
genus	Anaerostipes	1991	5	0.448458	1.24024	0.710758	2.16415	0.24233	0.112881	0.00594464	2.14346	0.614794	1.21262	0.572321	2.56927	0.440991	1.2498	0.70877	2.20381	0.786879	1.16154	0.420831	3.20597	0.142903	0.20262	0.608	0.451415	0.792386
genus	Anaerotruncus	2054	8	0.080419	0.67486	0.434253	1.04878	0.902535	1.17197	0.10266	13.3794	0.0829914	0.618247	0.358963	1.06482	0.080087	0.670072	0.427954	1.04917	0.256802	0.574853	0.238698	1.38441	-0.0343781	0.667332	0.9	0.842812	0.780285
genus	Bacteroides	918	3	0.715481	1.14112	0.561108	2.3207	0.827798	1.67677	0.0434317	64.735	0.75939	1.1451	0.481147	2.72528	0.715622	1.14125	0.560629	2.32319	0.792188	1.15869	0.443281	3.02868	-0.0261401	0.867933	0.988	0.971367	0.906481
genus	Barnesiella	944	5	0.249091	1.35805	0.807018	2.28534	0.836412	0.624453	0.0103354	37.7286	0.229089	1.55978	0.755851	3.21878	0.243433	1.37287	0.806065	2.33822	0.3569	1.66226	0.638162	4.32979	0.0486115	0.732531	0.573	0.413586	0.287669
genus	Bifidobacterium	436	7	0.344957	1.2906	0.76008	2.19142	0.292935	2.68031	0.517459	13.8833	0.354178	1.28408	0.756609	2.17927	0.174474	1.30957	0.887306	1.93278	0.400521	1.34566	0.707268	2.56026	-0.0563565	0.399197	0.109	0.0644502	0.070683
genus	Bilophila	3170	6	0.0589538	1.70859	0.979934	2.97907	0.570134	0.285415	0.00534566	15.2388	0.617755	1.18044	0.615304	2.26462	0.0223383	1.76661	1.0842	2.87852	0.779037	1.12537	0.51497	2.45929	0.128921	0.423331	0.286	0.20055	0.193567
genus	Butyricicoccus	2055	5	0.799519	0.917662	0.47281	1.78106	0.900474	1.09637	0.290994	4.13074	0.923419	0.97229	0.54823	1.72437	0.685511	0.912666	0.586435	1.42038	0.937161	0.975907	0.552084	1.72509	-0.0191448	0.770397	0.126	0.0475881	0.0256569
genus	Butyricimonas	945	6	0.839634	0.960529	0.650302	1.41875	0.358586	1.85951	0.575289	6.01053	0.704589	0.910899	0.562268	1.4757	0.838623	0.959978	0.647949	1.42227	0.714869	0.881521	0.465225	1.67033	-0.0614956	0.306895	0.892	0.855424	0.96471
genus	Butyrivibrio	1993	10	0.906984	1.01429	0.799448	1.28687	0.502281	2.50402	0.193398	32.4208	0.402145	1.11781	0.861412	1.45053	0.871965	1.01561	0.841216	1.22616	0.429879	1.15878	0.817011	1.64352	-0.113298	0.506825	0.113	0.0770676	0.0661457
genus	CandidatusSoleaferrea	11350	7	0.724354	0.948872	0.708809	1.27024	0.84658	1.15348	0.292087	4.55519	0.84041	1.04281	0.693411	1.56828	0.719118	0.946893	0.703302	1.27485	0.733349	1.12306	0.593811	2.124	-0.019817	0.786352	0.55	0.455561	0.344377
genus	ChristensenellaceaeR7group	11283	3	0.621247	1.42488	0.349746	5.80498	0.621613	0.207708	0.00217864	19.8026	0.463105	1.51977	0.49683	4.64886	0.31738	1.48924	0.682189	3.25107	0.492897	1.79915	0.451065	7.17625	0.144112	0.5418	0.126	0.0250676	0.0411737
genus	Clostridiuminnocuumgroup	14397	5	0.765377	1.04433	0.78545	1.38853	0.442909	1.7486	0.504816	6.05689	0.443947	1.16049	0.79276	1.6988	0.762677	1.04546	0.783417	1.39515	0.55419	1.1675	0.729133	1.86943	-0.0670764	0.464782	0.647	0.630314	0.597177
genus	Collinsella	815	4	0.497535	0.812913	0.446825	1.47894	0.805174	1.41137	0.127511	15.6219	0.32139	0.696528	0.340794	1.42359	0.492512	0.807991	0.439518	1.48538	0.495996	0.663071	0.233848	1.88012	-0.0425956	0.687318	0.671	0.496997	0.341452
genus	Coprobacter	949	6	0.0900019	0.767548	0.5653	1.04216	0.391304	0.653133	0.273778	1.55814	0.169803	0.76174	0.51649	1.12344	0.0922578	0.765398	0.560678	1.04487	0.335126	0.752061	0.445399	1.26987	0.0197718	0.717283	0.844	0.8843	0.811457
genus	Coprococcus1	11301	5	0.6438	0.889842	0.542575	1.45937	0.898833	0.913253	0.252178	3.30731	0.511712	0.810665	0.433061	1.51752	0.639689	0.887285	0.53779	1.46391	0.477575	0.725353	0.32458	1.62098	-0.00200533	0.96824	0.706	0.508407	0.347467
genus	Coprococcus2	11302	5	0.134232	0.69872	0.437056	1.11704	0.794231	1.90205	0.0228313	158.458	0.38067	0.756988	0.406221	1.41064	0.133044	0.691742	0.427672	1.11886	0.468459	0.726451	0.332061	1.58926	-0.072176	0.685603	0.694	0.565658	0.431102
genus	Desulfovibrio	3173	5	0.431725	0.865816	0.604556	1.23998	0.958351	1.03265	0.340131	3.13514	0.574773	0.881726	0.568007	1.36872	0.427667	0.862572	0.59861	1.24293	0.879222	0.954227	0.541172	1.68255	-0.0202497	0.762482	0.647	0.482359	0.340961
genus	Dialister	2183	7	0.722777	1.12778	0.58033	2.19168	0.11235	16.8763	0.948505	300.271	0.86895	1.05634	0.550843	2.02572	0.580255	1.13667	0.721854	1.78988	0.979947	0.986626	0.360356	2.70131	-0.194741	0.119234	0.017	0.0252227	0.13262
genus	Dorea	1997	6	0.139344	1.45146	0.885661	2.37871	0.54367	1.71722	0.347111	8.49534	0.281609	1.41853	0.75065	2.68066	0.139378	1.46312	0.883316	2.4235	0.640135	1.26794	0.497363	3.23241	-0.011694	0.839029	0.768	0.747064	0.618547
genus	Eggerthella	819	4	0.49279	1.18998	0.723889	1.95618	0.818398	0.7238	0.0639867	8.18744	0.934954	1.01933	0.643586	1.61445	0.323891	1.20572	0.831424	1.74852	0.733362	0.886155	0.47025	1.6699	0.0577323	0.71912	0.198	0.120122	0.0681845
genus	Eisenbergiella	11304	9	0.646528	1.06136	0.822871	1.36896	0.228166	0.222344	0.0238731	2.07081	0.813626	1.04207	0.739779	1.46789	0.624987	1.06443	0.82866	1.36729	0.914528	1.03187	0.592301	1.79766	0.160365	0.209685	0.198	0.371743	0.455082
genus	Erysipelatoclostridium	11381	8	0.710544	0.937367	0.66613	1.31905	0.747667	1.31527	0.267063	6.47762	0.908014	1.02628	0.660963	1.5935	0.703823	0.934881	0.66067	1.3229	0.840159	1.07778	0.534495	2.17327	-0.0261246	0.684751	0.616	0.622657	0.52796
genus	EscherichiaShigella	3504	3	0.897247	0.960572	0.521651	1.7688	0.6804	0.456895	0.0278725	7.48955	0.960753	1.01867	0.48764	2.12797	0.897008	0.960386	0.520769	1.77112	0.867084	1.08475	0.467971	2.51442	0.0523328	0.687944	0.892	0.864679	0.938016
genus	Eubacteriumbrachygroup	11296	4	0.198365	0.799601	0.568679	1.12429	0.270864	0.272925	0.0503995	1.47795	0.194491	0.770207	0.519163	1.14264	0.161128	0.791986	0.571547	1.09745	0.39057	0.71758	0.374689	1.37426	0.126491	0.331977	0.38	0.32047	0.388586
genus	Eubacteriumcoprostanoligenesgroup	11375	8	0.968396	1.01092	0.590576	1.73046	0.0346675	15.2245	2.13918	108.352	0.513159	0.798984	0.407771	1.56552	0.961814	1.01162	0.630363	1.62347	0.558138	0.677921	0.196322	2.34094	-0.171612	0.0317338	0.213	0.215226	0.937822
genus	Eubacteriumfissicatenagroup	14373	4	0.279271	1.17974	0.874467	1.59158	0.952237	1.0707	0.147827	7.75503	0.281388	1.21248	0.853941	1.72155	0.281144	1.1807	0.872867	1.59709	0.469785	1.22276	0.758358	1.97155	0.0128261	0.931491	0.943	0.931176	0.805014
genus	Eubacteriumhalliigroup	11338	7	0.616527	1.17042	0.632212	2.1668	0.231887	3.31265	0.589665	18.61	0.405423	1.34288	0.670502	2.68953	0.503117	1.18451	0.721571	1.94446	0.447597	1.52942	0.548692	4.26307	-0.0693491	0.264378	0.151	0.125453	0.180626
genus	Eubacteriumnodatumgroup	11297	5	0.051818	0.781175	0.609045	1.00195	0.49425	1.57605	0.499609	4.97173	0.314522	0.847777	0.614499	1.16961	0.053098	0.775221	0.598924	1.00341	0.55549	0.865722	0.557653	1.34398	-0.105892	0.307471	0.565	0.533159	0.649271
genus	Eubacteriumruminantiumgroup	11340	10	0.439199	0.898996	0.686421	1.1774	0.598383	1.47074	0.370471	5.83875	0.966612	0.992682	0.703787	1.40016	0.432139	0.89625	0.681923	1.17794	0.725424	1.10386	0.646874	1.88367	-0.0441448	0.495786	0.832	0.820202	0.794226
genus	Eubacteriumventriosumgroup	11341	10	0.424348	1.2245	0.745008	2.01261	0.600374	0.539104	0.0585223	4.96619	0.301084	1.38277	0.748137	2.55574	0.280533	1.24328	0.83715	1.84645	0.632272	1.2656	0.498281	3.21452	0.0591967	0.478154	0.089	0.07895	0.0704584
genus	Eubacteriumxylanophilumgroup	14375	3	0.295914	1.41784	0.736713	2.72872	0.975454	1.09869	0.00920552	131.129	0.279388	1.5919	0.685568	3.69642	0.286552	1.43425	0.738872	2.78408	0.365844	1.98831	0.622445	6.35136	0.0180821	0.932444	0.283	0.358203	0.154192
genus	Faecalibacterium	2057	3	0.257129	1.56385	0.721628	3.38903	0.552941	4.71853	0.129709	171.65	0.462155	1.43573	0.547502	3.76495	0.259352	1.57197	0.716277	3.44992	0.657933	1.32503	0.45382	3.86874	-0.065958	0.648192	0.832	0.689377	0.546516
genus	FamilyXIIIAD3011group	11293	6	0.194697	1.49348	0.814542	2.73833	0.837632	1.67507	0.0164326	170.749	0.890899	1.04793	0.536795	2.04576	0.0874366	1.53538	0.938989	2.51056	0.912744	0.946164	0.369134	2.42521	-0.00845532	0.963145	0.208	0.143168	0.0831241
genus	FamilyXIIIUCG001	11294	3	0.137821	1.61437	0.857578	3.03902	0.641282	0.240531	0.00289339	19.9957	0.29614	1.56464	0.675589	3.62365	0.139984	1.63316	0.851367	3.13286	0.478157	1.5309	0.583367	4.01747	0.132461	0.55042	0.582	0.439273	0.338064
genus	Flavonifractor	2059	3	0.173087	1.44296	0.851407	2.44553	0.517012	3.08723	0.30013	31.7563	0.442931	1.29356	0.670227	2.4966	0.176941	1.44576	0.846643	2.46884	0.585628	1.26655	0.616941	2.60015	-0.0605516	0.630116	0.699	0.806039	0.991968
genus	Fusicatenibacter	11305	13	0.67495	0.923029	0.634808	1.34211	0.431879	1.84934	0.422243	8.09971	0.97509	1.00764	0.625038	1.62443	0.662359	0.923582	0.64641	1.3196	0.373403	1.52361	0.624025	3.72004	-0.0478488	0.360799	0.328	0.301762	0.298858
genus	Gordonibacter	821	5	0.884325	1.02206	0.761768	1.37129	0.937593	0.926967	0.161391	5.32413	0.860949	0.971466	0.702668	1.34309	0.86273	1.02337	0.787621	1.32967	0.469748	0.825655	0.515648	1.32204	0.0141356	0.918182	0.309	0.25339	0.149413
genus	Holdemania	2157	8	0.228481	1.30673	0.845453	2.01969	0.755758	1.41127	0.177458	11.2234	0.210329	1.34661	0.84532	2.14518	0.0963314	1.33124	0.950168	1.86514	0.357186	1.55318	0.647039	3.72833	-0.00656534	0.942887	0.093	0.0787073	0.0475649
genus	Howardella	2000	5	0.177199	0.813599	0.602954	1.09783	0.553468	0.631049	0.162552	2.44982	0.760976	0.940121	0.631543	1.39947	0.140347	0.806492	0.605965	1.07338	0.901576	1.03805	0.595491	1.80951	0.0353865	0.729847	0.438	0.324148	0.217189
genus	Hungatella	11306	4	0.985165	1.00346	0.69707	1.44453	0.501395	0.414737	0.0497524	3.45725	0.82939	1.04493	0.700596	1.55851	0.983155	1.00365	0.715763	1.40732	0.510878	1.31303	0.640724	2.69076	0.11678	0.493636	0.357	0.301709	0.257328
genus	Intestinibacter	11345	8	0.938296	0.976818	0.539388	1.76899	0.0584645	0.0719277	0.00787449	0.657007	0.538087	0.840056	0.482345	1.46305	0.896302	0.974335	0.65902	1.44051	0.333289	0.6596	0.300896	1.44592	0.200039	0.0560194	0.018	0.0121797	0.157509
genus	Intestinimonas	2062	5	0.6801	0.899147	0.542457	1.49038	0.789019	1.55047	0.0820101	29.3131	0.647824	1.16292	0.608529	2.2224	0.654368	0.894776	0.549953	1.45581	0.64747	1.24783	0.518004	3.00591	-0.0391397	0.73572	0.447	0.340959	0.229294
genus	Lachnoclostridium	11308	7	0.265289	0.75259	0.456422	1.24094	0.914264	1.14199	0.114663	11.3736	0.571229	0.829853	0.435143	1.5826	0.262349	0.748003	0.450198	1.24281	0.989069	0.99278	0.367224	2.68395	-0.0246117	0.730521	0.862	0.809025	0.720658
genus	LachnospiraceaeFCS020group	11314	5	0.108086	1.45207	0.921296	2.28864	0.469092	1.57988	0.534111	4.67322	0.196704	1.47271	0.81824	2.65066	0.109239	1.46498	0.918108	2.3376	0.317659	1.50818	0.744432	3.05548	-0.00657154	0.876906	0.387	0.537642	0.377568
genus	LachnospiraceaeNC2004group	11316	4	0.102456	0.735126	0.508123	1.06354	0.856817	1.18991	0.224958	6.29402	0.18754	0.748697	0.486823	1.15144	0.105655	0.730698	0.499663	1.06856	0.436444	0.775046	0.443744	1.3537	-0.0509719	0.619912	0.763	0.67793	0.554019
genus	LachnospiraceaeNK4A136group	11319	8	0.343252	1.3086	0.750318	2.28228	0.752897	1.24375	0.339945	4.5505	0.266036	1.36452	0.78907	2.35964	0.178186	1.33082	0.877868	2.01749	0.261883	1.44222	0.800919	2.597	0.00384453	0.933775	0.086	0.0594402	0.0350863
genus	LachnospiraceaeUCG001	11321	9	0.940199	1.0123	0.735579	1.39311	0.146686	0.170823	0.0204591	1.42629	0.770274	1.06564	0.695483	1.63281	0.938899	1.0127	0.733412	1.39834	0.726317	1.11632	0.615817	2.0236	0.148116	0.140411	0.89	0.830307	0.981459
genus	LachnospiraceaeUCG004	11324	7	0.0269481	1.64285	1.05824	2.55043	0.398446	2.32862	0.386731	14.0213	0.0488074	1.79904	1.00307	3.22667	0.027018	1.66387	1.05956	2.61283	0.179936	1.96202	0.821575	4.68552	-0.0243781	0.710645	0.173	0.615561	0.507202
genus	LachnospiraceaeUCG010	11330	3	0.76789	1.11608	0.538212	2.31439	0.381095	0.0210224	0.000120279	3.67429	0.740081	0.870615	0.383981	1.97398	0.726595	1.12142	0.589924	2.13177	0.708842	0.793255	0.276285	2.27756	0.262225	0.370646	0.508	0.25981	0.533209
genus	Lactobacillus	1837	4	0.692569	1.0863	0.720665	1.63744	0.739757	0.681	0.0944465	4.9103	0.840777	1.0505	0.649591	1.69885	0.691096	1.08739	0.719301	1.64385	0.945208	1.02413	0.547578	1.9154	0.0447658	0.682429	0.949	0.797816	0.673723
genus	Lactococcus	1851	6	0.462182	0.867932	0.594983	1.2661	0.806993	1.27811	0.202413	8.07038	0.581903	0.903111	0.628337	1.29805	0.248345	0.856502	0.658429	1.11416	0.771578	0.913242	0.511139	1.63167	-0.0529943	0.694465	0.074	0.0435539	0.0272652
genus	Marvinbryantia	2005	7	0.485352	0.870353	0.589239	1.28558	0.324315	0.403831	0.0794141	2.05354	0.782104	0.928925	0.550901	1.56635	0.481909	0.867515	0.583779	1.28916	0.835556	0.921883	0.441884	1.92328	0.0735208	0.384226	0.654	0.65178	0.657619
genus	Methanobrevibacter	123	4	0.691211	1.12538	0.628296	2.01575	0.737873	1.71912	0.108315	27.2848	0.165681	1.33643	0.886887	2.01383	0.391013	1.14355	0.841679	1.55368	0.167086	1.49145	0.968662	2.2964	-0.0673857	0.785602	0.05	0.00650138	0.00286592
genus	Olsenella	822	6	0.665035	0.947311	0.741443	1.21034	0.229709	2.06907	0.756293	5.66058	0.72947	0.946079	0.691026	1.29527	0.660836	0.945866	0.73766	1.21284	0.813281	0.945545	0.608486	1.46931	-0.0978855	0.191812	0.644	0.619847	0.900126
genus	Oscillibacter	2063	7	0.766475	1.05067	0.758227	1.45591	0.82717	0.847676	0.207373	3.46503	0.943647	1.01526	0.667054	1.54524	0.7632	1.05232	0.755199	1.46634	0.359276	1.43854	0.701547	2.94977	0.0193521	0.771042	0.219	0.529469	0.413718
genus	Oscillospira	2064	4	0.494737	0.811783	0.446151	1.47706	0.645465	2.10484	0.138605	31.9639	0.920733	0.968775	0.518638	1.8096	0.393267	0.802916	0.48507	1.32903	0.998069	1.00109	0.444164	2.25633	-0.0916215	0.552684	0.272	0.211652	0.16486
genus	Parabacteroides	954	4	0.233835	1.48893	0.77316	2.86733	0.285947	0.0408237	0.000528908	3.15098	0.278005	1.5045	0.719261	3.147	0.205493	1.51226	0.797157	2.86886	0.268711	2.40812	0.674785	8.59387	0.295732	0.242924	0.524	0.343348	0.724198
genus	Paraprevotella	962	7	0.651308	1.08394	0.764182	1.53749	0.862367	0.822876	0.10139	6.67841	0.894188	0.969758	0.616782	1.52474	0.597816	1.08886	0.79361	1.49396	0.889894	0.952239	0.490126	1.85005	0.0261377	0.803553	0.261	0.257602	0.177399
genus	Parasutterella	2892	9	0.365284	0.865092	0.632131	1.18391	0.187253	0.498317	0.195816	1.26813	0.28544	0.803873	0.538536	1.19994	0.360464	0.862939	0.629169	1.18357	0.368974	0.74077	0.399376	1.37399	0.0435544	0.258832	0.95	0.925555	0.977639
genus	Peptococcus	2037	6	0.792592	1.06556	0.663744	1.71064	0.950231	0.928839	0.105167	8.20352	0.410226	1.16273	0.812148	1.66464	0.64042	1.07254	0.799464	1.43889	0.249392	1.46149	0.825815	2.58647	0.0161799	0.904803	0.031	0.0135433	0.00642443
genus	Phascolarctobacterium	2168	3	0.924784	1.0306	0.551275	1.92667	0.579078	26.4481	0.00690238	101342	0.83083	1.08825	0.500902	2.36433	0.924435	1.0309	0.549632	1.93359	0.747949	1.1837	0.482521	2.90381	-0.226812	0.581039	0.516	0.736777	0.908173
genus	Prevotella7	11182	5	0.599013	1.07304	0.825071	1.39554	0.942265	0.932456	0.1632	5.32766	0.78382	0.955721	0.691529	1.32085	0.596803	1.07422	0.823927	1.40055	0.81549	0.946686	0.615251	1.45667	0.0194146	0.883223	0.811	0.807901	0.664061
genus	Prevotella9	11183	7	0.0219685	0.639721	0.436521	0.937511	0.612838	2.4491	0.0944382	63.5131	0.159957	0.697223	0.421605	1.15302	0.0221541	0.626821	0.420094	0.935278	0.352698	0.692378	0.338584	1.41586	-0.113982	0.452554	0.48	0.420025	0.377785
genus	RikenellaceaeRC9gutgroup	11191	3	0.125904	1.28381	0.932282	1.76789	0.830355	0.372658	0.000311309	446.097	0.21056	1.26471	0.875645	1.82664	0.13194	1.28474	0.927349	1.77986	0.421409	1.24021	0.814391	1.88869	0.201105	0.789983	0.633	0.904086	0.771396
genus	Romboutsia	11347	6	0.215144	0.767039	0.504299	1.16667	0.613182	1.31622	0.492158	3.52008	0.61246	0.86896	0.504636	1.49631	0.215147	0.756251	0.486192	1.17632	0.863924	1.06368	0.543915	2.08011	-0.0491174	0.300069	0.552	0.59579	0.686399
genus	Roseburia	2012	8	0.340141	1.27269	0.775431	2.08883	0.75625	0.700304	0.0816776	6.00441	0.944763	1.0209	0.568683	1.83271	0.293625	1.2865	0.803928	2.05875	0.791931	0.893623	0.399811	1.99735	0.0443032	0.594659	0.414	0.31284	0.251756
genus	Ruminiclostridium5	11355	7	0.677958	1.1105	0.677127	1.82124	0.97943	0.967913	0.0914833	10.2407	0.334794	1.3956	0.708905	2.74747	0.673651	1.11433	0.673297	1.84427	0.543834	1.37227	0.523207	3.59918	0.00807424	0.911582	0.24	0.550719	0.424154
genus	Ruminiclostridium6	11356	10	0.673205	0.899233	0.548915	1.47312	0.405396	0.51032	0.113725	2.28997	0.302687	0.756844	0.445574	1.28556	0.550074	0.894505	0.62058	1.28934	0.331974	0.688696	0.337602	1.40491	0.0469294	0.454918	0.051	0.0370096	0.0349315
genus	Ruminiclostridium9	11357	3	0.223596	0.458055	0.130266	1.61067	0.402127	0.0133035	2.71414e-05	6.52078	0.483242	0.679849	0.231154	1.99951	0.0349383	0.42351	0.190591	0.941079	0.822558	0.847627	0.237871	3.02043	0.255875	0.458319	0.136	0.0502157	0.106807
genus	RuminococcaceaeNK4A214group	11358	5	0.806583	0.925655	0.498727	1.71805	0.798688	0.695344	0.0539312	8.96517	0.57754	0.814998	0.396752	1.67415	0.773394	0.921984	0.53039	1.6027	0.891034	0.935796	0.383813	2.28162	0.0194184	0.834125	0.327	0.260951	0.159257
genus	RuminococcaceaeUCG002	11360	10	0.988592	1.00366	0.608575	1.65522	0.486275	3.15876	0.14393	69.3237	0.830425	1.06493	0.598803	1.89389	0.985641	1.00392	0.65567	1.53714	0.974761	0.98613	0.42504	2.28791	-0.074595	0.481689	0.221	0.152824	0.135063
genus	RuminococcaceaeUCG003	11361	7	0.0426036	1.56168	1.01497	2.40288	0.367984	0.27089	0.0203676	3.60284	0.151247	1.53106	0.855745	2.73931	0.0424354	1.57808	1.01568	2.45188	0.361127	1.51049	0.66669	3.42227	0.116815	0.236221	0.741	0.6137	0.752741
genus	RuminococcaceaeUCG004	11362	5	0.883623	1.03217	0.675527	1.57709	0.460903	0.0827244	0.000252655	27.0857	0.46777	0.822594	0.485562	1.39356	0.88198	1.03311	0.671984	1.58832	0.546978	0.785343	0.381999	1.61457	0.200814	0.45469	0.105	0.536171	0.494141
genus	RuminococcaceaeUCG005	11363	7	0.549211	1.14885	0.729558	1.8091	0.820702	1.71338	0.0206476	142.18	0.224913	1.44891	0.796063	2.63716	0.544429	1.15308	0.727489	1.82766	0.357281	1.58451	0.641064	3.91643	-0.0263964	0.865527	0.76	0.660788	0.53715
genus	RuminococcaceaeUCG009	11366	6	0.498117	1.12707	0.797348	1.59314	0.609825	0.129522	9.23002e-05	181.755	0.564153	1.13227	0.742315	1.72707	0.495123	1.12962	0.795881	1.60332	0.439166	1.29891	0.705652	2.39094	0.189824	0.589443	0.868	0.798412	0.733908
genus	RuminococcaceaeUCG010	11367	3	0.0746453	1.73705	0.946542	3.18775	0.979746	1.23842	2.3631e-06	649018	0.239417	1.60448	0.72986	3.52721	0.0782187	1.76293	0.937978	3.31344	0.5108	1.45478	0.576153	3.67333	0.0207574	0.967907	0.333	0.402666	0.177948
genus	RuminococcaceaeUCG011	11368	5	0.742728	0.958494	0.744143	1.23459	0.922476	1.07879	0.264422	4.40126	0.844607	0.969111	0.708129	1.32628	0.741557	0.958055	0.742661	1.23592	0.834059	0.955727	0.642555	1.42153	-0.0153055	0.877593	0.888	0.865697	0.741907
genus	RuminococcaceaeUCG013	11370	5	0.234346	1.57935	0.743642	3.35423	0.580161	2.79449	0.107517	72.6316	0.0322833	2.23016	1.07012	4.64772	0.0832795	1.63141	0.937591	2.83866	0.10605	2.56914	1.05584	6.25139	-0.0397493	0.745609	0.169	0.0872144	0.0504845
genus	RuminococcaceaeUCG014	11371	7	0.238764	1.28945	0.844739	1.96827	0.282253	3.09723	0.492184	19.4903	0.208631	1.43879	0.816025	2.53683	0.231989	1.30189	0.844682	2.00656	0.414881	1.45801	0.626933	3.39079	-0.0607414	0.381397	0.509	0.447531	0.432462
genus	Ruminococcusgauvreauiigroup	11342	6	0.763956	0.90545	0.473496	1.73146	0.486682	0.164156	0.00160623	16.7766	0.169222	0.665545	0.372453	1.18928	0.654985	0.89795	0.560019	1.4398	0.237185	0.571054	0.252008	1.29402	0.115117	0.505121	0.076	0.0689915	0.0605289
genus	Ruminococcusgnavusgroup	14376	7	0.107708	0.74544	0.521138	1.06628	0.629227	1.82441	0.184155	18.0743	0.703826	0.924873	0.618318	1.38342	0.061026	0.748276	0.552454	1.01351	0.974359	0.991014	0.584469	1.68035	-0.0878953	0.473292	0.203	0.172272	0.153216
genus	Ruminococcustorquesgroup	14377	4	0.477271	0.731956	0.309567	1.73067	0.150365	0.198988	0.0496186	0.798015	0.289583	0.647647	0.289851	1.44711	0.244871	0.713907	0.40454	1.25986	0.195839	0.508376	0.228514	1.13098	0.100036	0.178347	0.123	0.0653525	0.30974
genus	Ruminococcus1	11373	4	0.4732	1.27547	0.65603	2.47979	0.242261	13.3695	0.605399	295.249	0.220789	1.60015	0.753967	3.396	0.433078	1.28823	0.683895	2.42658	0.313497	1.92303	0.665761	5.55464	-0.148831	0.268163	0.364	0.325244	0.560134
genus	Ruminococcus2	11374	8	0.556937	1.14928	0.72243	1.82835	0.445187	0.553872	0.134211	2.28576	0.747461	0.910398	0.514122	1.61212	0.505381	1.15777	0.752316	1.78174	0.587183	0.765855	0.305512	1.91984	0.0551087	0.327014	0.308	0.284641	0.302105
genus	Sellimonas	14369	5	0.453047	1.0961	0.862489	1.393	0.449711	0.30547	0.0209265	4.45903	0.434573	1.12924	0.832492	1.53176	0.449913	1.09796	0.861589	1.39918	0.414183	1.20825	0.803995	1.81575	0.169311	0.417495	0.741	0.719151	0.750439
genus	Senegalimassilia	11160	4	0.96021	1.01043	0.672285	1.51864	0.70692	0.484314	0.0182609	12.8449	0.881266	1.03618	0.649989	1.65182	0.960138	1.01046	0.671879	1.51967	0.813837	1.08106	0.596539	1.95912	0.0626346	0.700981	0.993	0.968172	0.970885
genus	Slackia	825	4	0.814655	1.04807	0.707789	1.55195	0.862728	0.659779	0.0103101	42.2215	0.902672	0.971553	0.611761	1.54295	0.798256	1.05002	0.722184	1.52668	0.76412	0.910944	0.522164	1.58919	0.0457961	0.846591	0.248	0.329543	0.187092
genus	Streptococcus	1853	10	0.228701	1.26469	0.862827	1.85372	0.352755	1.98268	0.508975	7.72344	0.253456	1.3524	0.805544	2.27051	0.217074	1.27617	0.866439	1.87966	0.499011	1.35533	0.581595	3.15842	-0.0335655	0.517383	0.493	0.417793	0.366986
genus	Subdoligranulum	2070	7	0.522163	0.8527	0.523437	1.38908	0.424947	0.43346	0.0656779	2.86074	0.447973	0.788552	0.426914	1.45653	0.517594	0.849052	0.517213	1.3938	0.518341	0.706874	0.262348	1.90461	0.0431762	0.499534	0.728	0.657959	0.606951
genus	Sutterella	2896	7	0.991136	0.997588	0.65152	1.52748	0.234725	72.9206	0.144376	36830.1	0.759437	1.09554	0.610922	1.96458	0.990954	0.997504	0.647589	1.53649	0.837751	1.09941	0.461232	2.62058	-0.260227	0.233553	0.714	0.700851	0.851018
genus	Terrisporobacter	11348	3	0.224095	1.32744	0.840788	2.09578	0.296883	2.59966	1.01287	6.67234	0.486225	1.20581	0.712023	2.04206	0.164866	1.33956	0.886734	2.02363	0.945874	0.968788	0.430653	2.17936	-0.078171	0.365292	0.473	0.279225	0.691237
genus	Turicibacter	2162	6	0.881167	1.03681	0.645422	1.66555	0.493414	2.42404	0.241789	24.3021	0.907986	0.971574	0.595791	1.58438	0.843295	1.03947	0.708129	1.52586	0.843597	0.926503	0.450939	1.9036	-0.0822458	0.500638	0.245	0.148937	0.127832
genus	Tyzzerella3	11335	5	0.692747	0.938543	0.685196	1.28556	0.6261	0.617524	0.107696	3.54085	0.888285	1.0282	0.697488	1.51573	0.690934	0.937772	0.683193	1.28721	0.742651	1.09634	0.656874	1.82981	0.0603155	0.665559	0.847	0.842462	0.757364
genus	Veillonella	2198	4	0.937965	1.02158	0.596697	1.74901	0.947553	0.447295	2.69221e-10	7.43154e+08	0.643857	1.14024	0.653662	1.98903	0.926083	1.02259	0.637825	1.63948	0.672218	1.21796	0.532556	2.78546	0.0625864	0.94614	0.352	0.252718	0.130654
genus	Victivallis	2256	6	0.352836	1.11336	0.887676	1.39642	0.808739	0.620556	0.0166695	23.1014	0.483863	1.10879	0.830407	1.48049	0.346883	1.11689	0.887102	1.4062	0.629875	1.1093	0.746262	1.64896	0.0710354	0.766836	0.13	0.526825	0.398429
