# Supplementary material for: Causal associations between gut microbiota and primary biliary cholangitis: a bidirectional two-sample Mendelian randomization study
Source: Front Microbiol. 2023 Nov 15;14:1273024. doi: 10.3389/fmicb.2023.1273024 (PMC10684913; doi:10.3389/fmicb.2023.1273024)
Supplement: Supplementary file 2 [file Data_Sheet_2.zip › Supplementary Table 3.XLSX]

## Sheet: Sheet1
Supplement Table 3 : Characteristics of the genetic instrumental variables searched by PhenoScanner V2
snp	hg19_coordinates	hg38_coordinates	a1	a2	trait	efo	study	pmid	ancestry	year	beta	se	p	direction	n	n_cases	n_controls	n_studies	unit	dataset
rs2834062	chr21:34377485	chr21:33005177	A	G	Self-reported dementia or alzheimers/cognitive impairment	EFO_0000249	Neale B	UKBB	European	2017	0.0001961	4.118e-05	1.904e-06	+	337159	83	337076	1	risk diff	Neale-B_UKBB_EUR_2017
rs12377846	chr9:16786784	chr9:16786786	A	C	Height	EFO_0004339	GIANT	25282103	European	2014	-0.028	0.0063	6.6e-06	-	248971	0	248971	79	Z-score	GIANT_Height_EUR_2014
rs12986312	chr19:17414138	chr19:17303329	G	T	High grade serous ovarian cancer	EFO_1001516	Phelan M	28346442	European	2017	0.08684	0.01749	6.489e-07	+	53978	13037	40941	63	log OR	Phelan-M_HGSOC_EUR_2017
rs12986312	chr19:17414138	chr19:17303329	G	T	Serous invasive ovarian cancer	EFO_1001516	Phelan M	28346442	European	2017	0.08585	0.01698	4.08e-07	+	54990	14049	40941	63	log OR	Phelan-M_Serous-Invasive-Ovarian-Cancer_EUR_2017
rs4692811	chr4:171180190	chr4:170259039	C	T	Frequency of depressed mood in last 2 weeks	-	Neale B	UKBB	European	2017	-0.007807	0.001699	4.309e-06	-	323267	0	323267	1	-	Neale-B_UKBB_EUR_2017
rs12894272	chr14:40536481	chr14:40067277	A	G	Body mass index	EFO_0004340	Neale B	UKBB	European	2017	-0.01185	0.002558	3.617e-06	-	336107	0	336107	1	IVNT	Neale-B_UKBB_EUR_2017
rs12894272	chr14:40536481	chr14:40067277	A	G	Whole body fat mass	-	Neale B	UKBB	European	2017	-0.0115	0.002523	5.136e-06	-	330762	0	330762	1	IVNT	Neale-B_UKBB_EUR_2017
rs2444793	chr6:81318836	chr6:80609119	C	T	Height	EFO_0004339	GIANT	25282103	European	2014	0.018	0.0029	2.2e-09	+	252972	0	252972	79	Z-score	GIANT_Height_EUR_2014
rs2444793	chr6:81318836	chr6:80609119	C	T	Comparative height size at age 10	-	Neale B	UKBB	European	2017	0.008605	0.001668	2.467e-07	+	332021	0	332021	1	-	Neale-B_UKBB_EUR_2017
rs2444793	chr6:81318836	chr6:80609119	C	T	Forced vital capacity	EFO_0004312	Neale B	UKBB	European	2017	0.009658	0.001984	1.128e-06	+	307638	0	307638	1	IVNT	Neale-B_UKBB_EUR_2017
rs2444793	chr6:81318836	chr6:80609119	C	T	Forced vital capacity, best measure	EFO_0004312	Neale B	UKBB	European	2017	0.009864	0.002177	5.863e-06	+	255492	0	255492	1	IVNT	Neale-B_UKBB_EUR_2017
rs2444793	chr6:81318836	chr6:80609119	C	T	Height	EFO_0004339	Neale B	UKBB	European	2017	0.01292	0.001736	9.761e-14	+	336474	0	336474	1	IVNT	Neale-B_UKBB_EUR_2017
rs2882478	chr2:49904589	chr2:49677451	A	G	Morning or evening person	EFO_0008328	Neale B	UKBB	European	2017	-0.01135	0.002419	2.714e-06	-	301143	0	301143	1	-	Neale-B_UKBB_EUR_2017
