# Supplementary material for: Causal associations between gut microbiota and primary biliary cholangitis: a bidirectional two-sample Mendelian randomization study
Source: Front Microbiol. 2023 Nov 15;14:1273024. doi: 10.3389/fmicb.2023.1273024 (PMC10684913; doi:10.3389/fmicb.2023.1273024)
Supplement: Supplementary file 2 [file Data_Sheet_2.zip › Supplementary Table 4.XLSX]

## Sheet: Sheet1
Supplementary Table 4: Causal effects of MR analysis between Lachnospiraceae_UCG_004 and PBC after excluding confounding SNPs
Classification	Microbiota	ID	nsnp	IVW.OR (95% CI)	IVW.P	egger_intercept	egger_intercept_pval	mrpresso.p	Q_pval_ivw	Q_pval_mregger	correct_causal_direction	steiger_pval
genus	LachnospiraceaeUCG004	11324	6	1.62 (1.00-2.61)	0.048	-0.031587	0.665049	0.546	0.489758	0.379857	TRUE	8.17e-09
