# Supplementary material for: Causal associations between gut microbiota and primary biliary cholangitis: a bidirectional two-sample Mendelian randomization study
Source: Front Microbiol. 2023 Nov 15;14:1273024. doi: 10.3389/fmicb.2023.1273024 (PMC10684913; doi:10.3389/fmicb.2023.1273024)
Supplement: Supplementary file 2 [file Data_Sheet_2.zip › Supplementary Table 5.XLSX]

## Sheet: Sheet1
Supplementary table 5: IVs related to PBC and 171 gut microbiota taxa
Classification	Microbiota	ID	SNP	effect_allele.exposure	other_allele.exposure	beta.exposure	se.exposure	pval.exposure	eaf.exposure	beta.outcome	se.outcome	pval.outcome	R2	FSTAT
class	Negativicutes	2164	rs10488631	C	T	0.459827	0.0465409	5.07925e-23	0.1004	0.0082401	0.0168753	0.579399	0.00731937	97.6009
class	Negativicutes	2164	rs11065987	G	A	0.179735	0.0325004	3.19808e-08	0.4195	-0.0107058	0.0107998	0.365245	0.00230479	30.5789
class	Negativicutes	2164	rs11246068	T	C	-0.219152	0.0477067	4.35402e-06	0.2614	0.0110621	0.0125954	0.404855	0.00159142	21.0992
class	Negativicutes	2164	rs11350	C	T	0.220179	0.0471977	3.08567e-06	0.1332	0.000805225	0.0158165	0.938324	0.00164112	21.7593
class	Negativicutes	2164	rs11587215	A	G	0.211233	0.0465444	5.67061e-06	0.1471	0.0174878	0.017051	0.268845	0.00155331	20.5932
class	Negativicutes	2164	rs11832772	T	C	0.160417	0.0323885	7.31206e-07	0.4254	0.00129934	0.0105408	0.897534	0.00184952	24.5275
class	Negativicutes	2164	rs12135664	T	C	0.321141	0.0719453	8.05638e-06	0.0785	0.00217884	0.0187093	0.805797	0.00150272	19.9215
class	Negativicutes	2164	rs12354	G	T	-0.179735	0.0360115	6.00551e-07	0.7117	-0.00472337	0.0119874	0.692569	0.00187807	24.9068
class	Negativicutes	2164	rs12462708	T	C	-0.154784	0.0338748	4.89339e-06	0.3718	0.00976394	0.0108667	0.381647	0.00157456	20.8753
class	Negativicutes	2164	rs12599351	C	T	-0.175545	0.0356256	8.32933e-07	0.3479	0.0137768	0.0110776	0.218365	0.00183063	24.2765
class	Negativicutes	2164	rs12924729	A	G	-0.271809	0.0356332	2.38506e-14	0.3429	0.0140591	0.0112159	0.190768	0.00437581	58.1771
class	Negativicutes	2164	rs12942124	C	T	0.49938	0.0940496	1.09774e-07	0.0398	0.0490996	0.0536939	0.332835	0.00212505	28.1892
class	Negativicutes	2164	rs13001266	T	C	0.340251	0.0719759	2.27541e-06	0.0765	0.0649717	0.0299602	0.0347816	0.00168514	22.3439
class	Negativicutes	2164	rs13080165	G	A	0.187806	0.0371387	4.26128e-07	0.2306	0.0116617	0.012484	0.348106	0.00192785	25.5682
class	Negativicutes	2164	rs1372072	A	G	0.179985	0.0327758	3.98731e-08	0.3668	-0.0144188	0.0109158	0.184605	0.0022726	30.1509
class	Negativicutes	2164	rs1529335	T	C	-0.227152	0.0466651	1.12909e-06	0.1501	0.00291235	0.0136566	0.814184	0.00178656	23.691
class	Negativicutes	2164	rs16846812	T	C	0.231905	0.0519577	8.06901e-06	0.0984	-0.0259654	0.0170741	0.161968	0.00150249	19.9184
class	Negativicutes	2164	rs16879645	C	T	0.248733	0.0497629	5.78163e-07	0.1014	-0.0279029	0.0179083	0.125895	0.00188357	24.9799
class	Negativicutes	2164	rs1689802	T	C	-0.155835	0.0344581	6.11223e-06	0.3201	-0.00535573	0.0112322	0.661931	0.00154249	20.4495
class	Negativicutes	2164	rs17001002	A	G	-0.195042	0.0437922	8.43607e-06	0.1571	-0.000862864	0.0142231	0.932401	0.00149609	19.8334
class	Negativicutes	2164	rs17364659	A	C	0.168645	0.0350139	1.46083e-06	0.3529	-0.0176243	0.0115313	0.133946	0.00174924	23.1953
class	Negativicutes	2164	rs17641524	T	C	0.255185	0.0375019	1.01344e-11	0.1829	0.00108303	0.0136552	0.988957	0.00348524	46.2954
class	Negativicutes	2164	rs1800693	C	T	0.194799	0.032403	1.83514e-09	0.4254	-0.00348119	0.0107597	0.730379	0.00272247	36.1358
class	Negativicutes	2164	rs2069235	A	G	0.237362	0.035481	2.23409e-11	0.2992	-0.0128275	0.0114392	0.248566	0.00336907	44.7471
class	Negativicutes	2164	rs2169305	C	T	0.171598	0.0328651	1.77693e-07	0.3718	-0.0201125	0.0108669	0.0610689	0.00205497	27.2577
class	Negativicutes	2164	rs2273329	T	C	-0.24118	0.0525837	4.50526e-06	0.1441	0.00108228	0.0152327	0.956957	0.00158648	21.0337
class	Negativicutes	2164	rs2293370	A	G	-0.34814	0.0443656	4.25893e-15	0.164	0.0134464	0.0134594	0.289812	0.00462961	61.5672
class	Negativicutes	2164	rs2297067	T	C	0.324038	0.0364664	6.3387e-19	0.2376	-0.0239785	0.0124557	0.0536809	0.00592882	78.9479
class	Negativicutes	2164	rs2299603	T	C	0.232539	0.051577	6.52619e-06	0.0994	0.0166949	0.0173643	0.327146	0.00153306	20.3242
class	Negativicutes	2164	rs2304256	A	C	-0.241435	0.0373758	1.04937e-10	0.2624	0.00103734	0.0119008	0.873326	0.00314194	41.7209
class	Negativicutes	2164	rs2546890	G	A	-0.157941	0.0325282	1.20077e-06	0.5089	0.00140516	0.0105492	0.891478	0.00177763	23.5724
class	Negativicutes	2164	rs321173	C	T	0.332106	0.072252	4.29675e-06	0.0417	0.012325	0.0244463	0.602365	0.00159333	21.1246
class	Negativicutes	2164	rs35464393	C	T	0.388018	0.0534412	3.85212e-13	0.6551	0.00973275	0.0236658	0.632274	0.00396616	52.7091
class	Negativicutes	2164	rs3745516	G	A	-0.332392	0.0356822	1.21535e-20	0.7704	0.0079255	0.0122323	0.536683	0.00651186	86.7625
class	Negativicutes	2164	rs3761959	T	C	-0.148036	0.0325302	5.34614e-06	0.4742	-0.00145033	0.0105761	0.889242	0.00156181	20.706
class	Negativicutes	2164	rs3771317	C	T	0.344157	0.0450977	2.32274e-14	0.1441	0.00707724	0.0148541	0.551195	0.00437969	58.2289
class	Negativicutes	2164	rs4690220	G	A	0.167969	0.0326603	2.70514e-07	0.4433	-9.36578e-06	0.0105622	0.988871	0.00199387	26.4455
class	Negativicutes	2164	rs4779112	A	G	0.191887	0.0366374	1.62795e-07	0.662	0.0185556	0.0112756	0.105471	0.0020677	27.4269
class	Negativicutes	2164	rs4780355	C	T	-0.245134	0.0364432	1.7386e-11	0.334	0.000325268	0.0113313	0.978538	0.00340594	45.2385
class	Negativicutes	2164	rs485499	C	T	-0.345311	0.034509	1.42824e-23	0.3489	-0.0101746	0.0109527	0.375317	0.00750635	100.113
class	Negativicutes	2164	rs4938573	T	C	0.332261	0.0447638	1.14895e-13	0.8082	-0.0102264	0.0132688	0.401365	0.00414425	55.0857
class	Negativicutes	2164	rs4952108	T	C	-0.248974	0.0456866	5.04789e-08	0.1899	-0.00284942	0.0132416	0.802465	0.00223822	29.6937
class	Negativicutes	2164	rs510372	T	C	-0.205672	0.034132	1.68291e-09	0.3827	0.0159204	0.0108527	0.139507	0.00273516	36.3046
class	Negativicutes	2164	rs6498021	G	T	0.231554	0.0507897	5.13807e-06	0.8817	0.000375331	0.0154167	0.964433	0.00156753	20.782
class	Negativicutes	2164	rs6679356	T	C	-0.416998	0.0381197	7.48859e-28	0.828	0.00759198	0.0138845	0.535665	0.00895789	119.647
class	Negativicutes	2164	rs674726	A	C	-0.155602	0.0350798	9.17973e-06	0.3111	0.00619697	0.0113472	0.579896	0.00148394	19.6721
class	Negativicutes	2164	rs6920220	A	G	0.189711	0.0380413	6.13352e-07	0.169	0.0091291	0.0135994	0.602544	0.00187501	24.8662
class	Negativicutes	2164	rs7556897	T	C	0.173996	0.0348234	5.83714e-07	0.6571	-0.0202911	0.0112839	0.0793122	0.00188219	24.9615
class	Negativicutes	2164	rs7665090	G	A	0.198939	0.0323963	8.21089e-10	0.493	0.00412586	0.0105328	0.687635	0.00284026	37.7037
class	Negativicutes	2164	rs7774434	C	T	0.51802	0.0327504	2.36755e-56	0.4294	-0.00305357	0.0108465	0.756375	0.018547	250.146
class	Negativicutes	2164	rs860413	C	A	-0.247949	0.0376861	4.72607e-11	0.2873	-0.0180811	0.0119396	0.117029	0.00325904	43.2809
class	Negativicutes	2164	rs911263	T	C	0.218529	0.0365505	2.2475e-09	0.6501	-0.00620556	0.0115524	0.572822	0.00269281	35.7409
class	Negativicutes	2164	rs928976	T	C	0.422912	0.0341849	3.7368e-35	0.329	0.00321639	0.0113541	0.771642	0.0114284	153.026
class	Negativicutes	2164	rs9303277	T	C	0.215434	0.0323021	2.56921e-11	0.5159	-0.00536139	0.0105373	0.615408	0.00334854	44.4735
class	Negativicutes	2164	rs9591325	C	T	-0.48988	0.0758756	1.07256e-10	0.0547	0.0234903	0.0213404	0.276278	0.00313874	41.6783
class	Negativicutes	2164	rs9594766	A	G	0.165582	0.0324602	3.37691e-07	0.5368	-0.0040213	0.0106152	0.668429	0.00196162	26.0171
family	Bifidobacteriaceae	433	rs10488631	C	T	0.459827	0.0465409	5.07925e-23	0.1004	0.0116848	0.0187208	0.515356	0.00731937	97.6009
family	Bifidobacteriaceae	433	rs11065987	G	A	0.179735	0.0325004	3.19808e-08	0.4195	0.00569885	0.0119502	0.672775	0.00230479	30.5789
family	Bifidobacteriaceae	433	rs11246068	T	C	-0.219152	0.0477067	4.35402e-06	0.2614	0.019029	0.0139434	0.171464	0.00159142	21.0992
family	Bifidobacteriaceae	433	rs11350	C	T	0.220179	0.0471977	3.08567e-06	0.1332	-0.0106356	0.0174216	0.539071	0.00164112	21.7593
family	Bifidobacteriaceae	433	rs11587215	A	G	0.211233	0.0465444	5.67061e-06	0.1471	0.0146337	0.0190015	0.452138	0.00155331	20.5932
family	Bifidobacteriaceae	433	rs11832772	T	C	0.160417	0.0323885	7.31206e-07	0.4254	0.00511959	0.0116336	0.652403	0.00184952	24.5275
family	Bifidobacteriaceae	433	rs12135664	T	C	0.321141	0.0719453	8.05638e-06	0.0785	-0.00886764	0.0205076	0.912891	0.00150272	19.9215
family	Bifidobacteriaceae	433	rs12354	G	T	-0.179735	0.0360115	6.00551e-07	0.7117	0.00390204	0.0131949	0.814452	0.00187807	24.9068
family	Bifidobacteriaceae	433	rs12462708	T	C	-0.154784	0.0338748	4.89339e-06	0.3718	-0.0170728	0.0119858	0.154896	0.00157456	20.8753
family	Bifidobacteriaceae	433	rs12599351	C	T	-0.175545	0.0356256	8.32933e-07	0.3479	0.00353925	0.0122328	0.749149	0.00183063	24.2765
family	Bifidobacteriaceae	433	rs12924729	A	G	-0.271809	0.0356332	2.38506e-14	0.3429	0.00763234	0.0124049	0.489921	0.00437581	58.1771
family	Bifidobacteriaceae	433	rs13001266	T	C	0.340251	0.0719759	2.27541e-06	0.0765	-0.0137587	0.0321457	0.91257	0.00168514	22.3439
family	Bifidobacteriaceae	433	rs13080165	G	A	0.187806	0.0371387	4.26128e-07	0.2306	-0.0117307	0.0137432	0.347559	0.00192785	25.5682
family	Bifidobacteriaceae	433	rs1372072	A	G	0.179985	0.0327758	3.98731e-08	0.3668	-0.0043894	0.0120586	0.742838	0.0022726	30.1509
family	Bifidobacteriaceae	433	rs1529335	T	C	-0.227152	0.0466651	1.12909e-06	0.1501	0.00178726	0.0150956	0.908745	0.00178656	23.691
family	Bifidobacteriaceae	433	rs16846812	T	C	0.231905	0.0519577	8.06901e-06	0.0984	-0.0166046	0.0186282	0.479771	0.00150249	19.9184
family	Bifidobacteriaceae	433	rs16879645	C	T	0.248733	0.0497629	5.78163e-07	0.1014	0.0270991	0.01973	0.168228	0.00188357	24.9799
family	Bifidobacteriaceae	433	rs1689802	T	C	-0.155835	0.0344581	6.11223e-06	0.3201	0.0209251	0.0124098	0.0910123	0.00154249	20.4495
family	Bifidobacteriaceae	433	rs17001002	A	G	-0.195042	0.0437922	8.43607e-06	0.1571	0.00241553	0.0157242	0.854574	0.00149609	19.8334
family	Bifidobacteriaceae	433	rs17364659	A	C	0.168645	0.0350139	1.46083e-06	0.3529	0.0110064	0.0127735	0.441889	0.00174924	23.1953
family	Bifidobacteriaceae	433	rs17641524	T	C	0.255185	0.0375019	1.01344e-11	0.1829	0.00446384	0.0151358	0.906711	0.00348524	46.2954
family	Bifidobacteriaceae	433	rs1800693	C	T	0.194799	0.032403	1.83514e-09	0.4254	-0.000132281	0.0118987	0.958272	0.00272247	36.1358
family	Bifidobacteriaceae	433	rs2069235	A	G	0.237362	0.035481	2.23409e-11	0.2992	0.00226783	0.0126182	0.860488	0.00336907	44.7471
family	Bifidobacteriaceae	433	rs2169305	C	T	0.171598	0.0328651	1.77693e-07	0.3718	0.0149387	0.0120164	0.212699	0.00205497	27.2577
family	Bifidobacteriaceae	433	rs2273329	T	C	-0.24118	0.0525837	4.50526e-06	0.1441	0.0294578	0.016786	0.0722653	0.00158648	21.0337
family	Bifidobacteriaceae	433	rs2293370	A	G	-0.34814	0.0443656	4.25893e-15	0.164	-0.0141498	0.0148412	0.331359	0.00462961	61.5672
family	Bifidobacteriaceae	433	rs2297067	T	C	0.324038	0.0364664	6.3387e-19	0.2376	-0.00709856	0.0137777	0.593134	0.00592882	78.9479
family	Bifidobacteriaceae	433	rs2299603	T	C	0.232539	0.051577	6.52619e-06	0.0994	0.016498	0.0190758	0.332082	0.00153306	20.3242
family	Bifidobacteriaceae	433	rs2304256	A	C	-0.241435	0.0373758	1.04937e-10	0.2624	-0.00339762	0.0131538	0.873779	0.00314194	41.7209
family	Bifidobacteriaceae	433	rs2546890	G	A	-0.157941	0.0325282	1.20077e-06	0.5089	0.00520698	0.0116426	0.651193	0.00177763	23.5724
family	Bifidobacteriaceae	433	rs321173	C	T	0.332106	0.072252	4.29675e-06	0.0417	-0.0282371	0.0275939	0.3222	0.00159333	21.1246
family	Bifidobacteriaceae	433	rs35464393	C	T	0.388018	0.0534412	3.85212e-13	0.6551	0.0233672	0.0267112	0.406075	0.00396616	52.7091
family	Bifidobacteriaceae	433	rs3745516	G	A	-0.332392	0.0356822	1.21535e-20	0.7704	0.00424448	0.0135278	0.782062	0.00651186	86.7625
family	Bifidobacteriaceae	433	rs3761959	T	C	-0.148036	0.0325302	5.34614e-06	0.4742	0.0133287	0.0116654	0.252607	0.00156181	20.706
family	Bifidobacteriaceae	433	rs3771317	C	T	0.344157	0.0450977	2.32274e-14	0.1441	-0.0285858	0.0163583	0.0908364	0.00437969	58.2289
family	Bifidobacteriaceae	433	rs4690220	G	A	0.167969	0.0326603	2.70514e-07	0.4433	0.0115107	0.0116535	0.328312	0.00199387	26.4455
family	Bifidobacteriaceae	433	rs4779112	A	G	0.191887	0.0366374	1.62795e-07	0.662	-0.0247353	0.012334	0.0445584	0.0020677	27.4269
family	Bifidobacteriaceae	433	rs4780355	C	T	-0.245134	0.0364432	1.7386e-11	0.334	0.0147329	0.0125372	0.22814	0.00340594	45.2385
family	Bifidobacteriaceae	433	rs485499	C	T	-0.345311	0.034509	1.42824e-23	0.3489	0.0086249	0.0121169	0.412905	0.00750635	100.113
family	Bifidobacteriaceae	433	rs4938573	T	C	0.332261	0.0447638	1.14895e-13	0.8082	-0.00231149	0.0146761	0.945719	0.00414425	55.0857
family	Bifidobacteriaceae	433	rs4952108	T	C	-0.248974	0.0456866	5.04789e-08	0.1899	-0.0405889	0.0146328	0.0047631	0.00223822	29.6937
family	Bifidobacteriaceae	433	rs510372	T	C	-0.205672	0.034132	1.68291e-09	0.3827	-0.0073526	0.0119853	0.48129	0.00273516	36.3046
family	Bifidobacteriaceae	433	rs6498021	G	T	0.231554	0.0507897	5.13807e-06	0.8817	0.0215976	0.0169441	0.197351	0.00156753	20.782
family	Bifidobacteriaceae	433	rs6679356	T	C	-0.416998	0.0381197	7.48859e-28	0.828	-0.0100083	0.0154264	0.452288	0.00895789	119.647
family	Bifidobacteriaceae	433	rs674726	A	C	-0.155602	0.0350798	9.17973e-06	0.3111	0.0279177	0.0125184	0.0272333	0.00148394	19.6721
family	Bifidobacteriaceae	433	rs6920220	A	G	0.189711	0.0380413	6.13352e-07	0.169	0.0106213	0.0150422	0.463452	0.00187501	24.8662
family	Bifidobacteriaceae	433	rs7556897	T	C	0.173996	0.0348234	5.83714e-07	0.6571	-0.0104885	0.0124737	0.384765	0.00188219	24.9615
family	Bifidobacteriaceae	433	rs7665090	G	A	0.198939	0.0323963	8.21089e-10	0.493	0.000159315	0.0116232	0.994904	0.00284026	37.7037
family	Bifidobacteriaceae	433	rs7774434	C	T	0.51802	0.0327504	2.36755e-56	0.4294	0.00904558	0.0119771	0.447935	0.018547	250.146
family	Bifidobacteriaceae	433	rs860413	C	A	-0.247949	0.0376861	4.72607e-11	0.2873	0.0141686	0.0131648	0.271913	0.00325904	43.2809
family	Bifidobacteriaceae	433	rs911263	T	C	0.218529	0.0365505	2.2475e-09	0.6501	0.000871753	0.0127526	0.85834	0.00269281	35.7409
family	Bifidobacteriaceae	433	rs928976	T	C	0.422912	0.0341849	3.7368e-35	0.329	0.00834645	0.0124633	0.507361	0.0114284	153.026
family	Bifidobacteriaceae	433	rs9303277	T	C	0.215434	0.0323021	2.56921e-11	0.5159	-0.0129011	0.0116369	0.274809	0.00334854	44.4735
family	Bifidobacteriaceae	433	rs9591325	C	T	-0.48988	0.0758756	1.07256e-10	0.0547	-0.000219223	0.0238834	0.951596	0.00313874	41.6783
family	Bifidobacteriaceae	433	rs9594766	A	G	0.165582	0.0324602	3.37691e-07	0.5368	-0.0114083	0.0117291	0.332825	0.00196162	26.0171
family	Peptostreptococcaceae	2042	rs10488631	C	T	0.459827	0.0465409	5.07925e-23	0.1004	0.0235508	0.0180136	0.219423	0.00731937	97.6009
family	Peptostreptococcaceae	2042	rs11065987	G	A	0.179735	0.0325004	3.19808e-08	0.4195	-0.0251407	0.0114635	0.0236113	0.00230479	30.5789
family	Peptostreptococcaceae	2042	rs11246068	T	C	-0.219152	0.0477067	4.35402e-06	0.2614	0.00232423	0.0133961	0.803492	0.00159142	21.0992
family	Peptostreptococcaceae	2042	rs11350	C	T	0.220179	0.0471977	3.08567e-06	0.1332	-0.0109559	0.0167772	0.505045	0.00164112	21.7593
family	Peptostreptococcaceae	2042	rs11587215	A	G	0.211233	0.0465444	5.67061e-06	0.1471	-0.0147222	0.0180831	0.455849	0.00155331	20.5932
family	Peptostreptococcaceae	2042	rs11832772	T	C	0.160417	0.0323885	7.31206e-07	0.4254	-0.0137098	0.0112076	0.218904	0.00184952	24.5275
family	Peptostreptococcaceae	2042	rs12135664	T	C	0.321141	0.0719453	8.05638e-06	0.0785	0.0079281	0.0200402	0.490115	0.00150272	19.9215
family	Peptostreptococcaceae	2042	rs12354	G	T	-0.179735	0.0360115	6.00551e-07	0.7117	0.00287089	0.0127065	0.835835	0.00187807	24.9068
family	Peptostreptococcaceae	2042	rs12462708	T	C	-0.154784	0.0338748	4.89339e-06	0.3718	-0.015868	0.0115521	0.163926	0.00157456	20.8753
family	Peptostreptococcaceae	2042	rs12599351	C	T	-0.175545	0.0356256	8.32933e-07	0.3479	-0.0163473	0.0117783	0.165027	0.00183063	24.2765
family	Peptostreptococcaceae	2042	rs12924729	A	G	-0.271809	0.0356332	2.38506e-14	0.3429	-0.0051331	0.0119217	0.626082	0.00437581	58.1771
family	Peptostreptococcaceae	2042	rs13001266	T	C	0.340251	0.0719759	2.27541e-06	0.0765	0.0166088	0.0322685	0.565571	0.00168514	22.3439
family	Peptostreptococcaceae	2042	rs13080165	G	A	0.187806	0.0371387	4.26128e-07	0.2306	-0.0137772	0.0132945	0.280154	0.00192785	25.5682
family	Peptostreptococcaceae	2042	rs1372072	A	G	0.179985	0.0327758	3.98731e-08	0.3668	0.0052052	0.0116073	0.64254	0.0022726	30.1509
family	Peptostreptococcaceae	2042	rs1529335	T	C	-0.227152	0.0466651	1.12909e-06	0.1501	0.00244388	0.0145797	0.863751	0.00178656	23.691
family	Peptostreptococcaceae	2042	rs16846812	T	C	0.231905	0.0519577	8.06901e-06	0.0984	-0.00101958	0.018229	0.865738	0.00150249	19.9184
family	Peptostreptococcaceae	2042	rs16879645	C	T	0.248733	0.0497629	5.78163e-07	0.1014	0.0150357	0.0190396	0.388829	0.00188357	24.9799
family	Peptostreptococcaceae	2042	rs1689802	T	C	-0.155835	0.0344581	6.11223e-06	0.3201	-0.00690343	0.0119474	0.549684	0.00154249	20.4495
family	Peptostreptococcaceae	2042	rs17001002	A	G	-0.195042	0.0437922	8.43607e-06	0.1571	-0.00951263	0.0150691	0.478774	0.00149609	19.8334
family	Peptostreptococcaceae	2042	rs17364659	A	C	0.168645	0.0350139	1.46083e-06	0.3529	-0.0053869	0.0122298	0.649441	0.00174924	23.1953
family	Peptostreptococcaceae	2042	rs17641524	T	C	0.255185	0.0375019	1.01344e-11	0.1829	0.0107843	0.0144787	0.474112	0.00348524	46.2954
family	Peptostreptococcaceae	2042	rs1800693	C	T	0.194799	0.032403	1.83514e-09	0.4254	-0.00718027	0.011432	0.522176	0.00272247	36.1358
family	Peptostreptococcaceae	2042	rs2069235	A	G	0.237362	0.035481	2.23409e-11	0.2992	-0.0160691	0.0121824	0.187348	0.00336907	44.7471
family	Peptostreptococcaceae	2042	rs2169305	C	T	0.171598	0.0328651	1.77693e-07	0.3718	-0.0296927	0.0115441	0.00911528	0.00205497	27.2577
family	Peptostreptococcaceae	2042	rs2273329	T	C	-0.24118	0.0525837	4.50526e-06	0.1441	-0.00328255	0.01621	0.832424	0.00158648	21.0337
family	Peptostreptococcaceae	2042	rs2293370	A	G	-0.34814	0.0443656	4.25893e-15	0.164	-0.00959675	0.0142886	0.42853	0.00462961	61.5672
family	Peptostreptococcaceae	2042	rs2297067	T	C	0.324038	0.0364664	6.3387e-19	0.2376	-0.00241023	0.0132251	0.87775	0.00592882	78.9479
family	Peptostreptococcaceae	2042	rs2299603	T	C	0.232539	0.051577	6.52619e-06	0.0994	0.0221946	0.0184177	0.285488	0.00153306	20.3242
family	Peptostreptococcaceae	2042	rs2304256	A	C	-0.241435	0.0373758	1.04937e-10	0.2624	-0.00937568	0.0126369	0.460853	0.00314194	41.7209
family	Peptostreptococcaceae	2042	rs2546890	G	A	-0.157941	0.0325282	1.20077e-06	0.5089	-0.00207416	0.0112153	0.854511	0.00177763	23.5724
family	Peptostreptococcaceae	2042	rs321173	C	T	0.332106	0.072252	4.29675e-06	0.0417	0.038328	0.0261771	0.147539	0.00159333	21.1246
family	Peptostreptococcaceae	2042	rs35464393	C	T	0.388018	0.0534412	3.85212e-13	0.6551	-0.0057126	0.0253771	0.610973	0.00396616	52.7091
family	Peptostreptococcaceae	2042	rs3745516	G	A	-0.332392	0.0356822	1.21535e-20	0.7704	0.00441581	0.0130373	0.722159	0.00651186	86.7625
family	Peptostreptococcaceae	2042	rs3761959	T	C	-0.148036	0.0325302	5.34614e-06	0.4742	0.0113366	0.0112445	0.312905	0.00156181	20.706
family	Peptostreptococcaceae	2042	rs3771317	C	T	0.344157	0.0450977	2.32274e-14	0.1441	0.00914038	0.0159448	0.636316	0.00437969	58.2289
family	Peptostreptococcaceae	2042	rs4690220	G	A	0.167969	0.0326603	2.70514e-07	0.4433	-0.015276	0.0112389	0.174894	0.00199387	26.4455
family	Peptostreptococcaceae	2042	rs4779112	A	G	0.191887	0.0366374	1.62795e-07	0.662	-0.0184094	0.0120298	0.125083	0.0020677	27.4269
family	Peptostreptococcaceae	2042	rs4780355	C	T	-0.245134	0.0364432	1.7386e-11	0.334	0.000326122	0.0120762	0.966466	0.00340594	45.2385
family	Peptostreptococcaceae	2042	rs485499	C	T	-0.345311	0.034509	1.42824e-23	0.3489	-0.00523768	0.0116331	0.719379	0.00750635	100.113
family	Peptostreptococcaceae	2042	rs4938573	T	C	0.332261	0.0447638	1.14895e-13	0.8082	0.00747954	0.0141145	0.603708	0.00414425	55.0857
family	Peptostreptococcaceae	2042	rs4952108	T	C	-0.248974	0.0456866	5.04789e-08	0.1899	-0.0167745	0.0140944	0.216693	0.00223822	29.6937
family	Peptostreptococcaceae	2042	rs510372	T	C	-0.205672	0.034132	1.68291e-09	0.3827	0.00754967	0.0115394	0.496198	0.00273516	36.3046
family	Peptostreptococcaceae	2042	rs6498021	G	T	0.231554	0.0507897	5.13807e-06	0.8817	-0.0192404	0.0163335	0.187936	0.00156753	20.782
family	Peptostreptococcaceae	2042	rs6679356	T	C	-0.416998	0.0381197	7.48859e-28	0.828	-0.0274053	0.0147686	0.0760239	0.00895789	119.647
family	Peptostreptococcaceae	2042	rs674726	A	C	-0.155602	0.0350798	9.17973e-06	0.3111	-0.00907447	0.0120457	0.426079	0.00148394	19.6721
family	Peptostreptococcaceae	2042	rs6920220	A	G	0.189711	0.0380413	6.13352e-07	0.169	0.0068247	0.0144309	0.644138	0.00187501	24.8662
family	Peptostreptococcaceae	2042	rs7556897	T	C	0.173996	0.0348234	5.83714e-07	0.6571	-0.0129719	0.0119997	0.261427	0.00188219	24.9615
family	Peptostreptococcaceae	2042	rs7665090	G	A	0.198939	0.0323963	8.21089e-10	0.493	-0.0118903	0.0111908	0.292402	0.00284026	37.7037
family	Peptostreptococcaceae	2042	rs7774434	C	T	0.51802	0.0327504	2.36755e-56	0.4294	0.0123633	0.0115324	0.265897	0.018547	250.146
family	Peptostreptococcaceae	2042	rs860413	C	A	-0.247949	0.0376861	4.72607e-11	0.2873	-0.00643374	0.0126778	0.637055	0.00325904	43.2809
family	Peptostreptococcaceae	2042	rs911263	T	C	0.218529	0.0365505	2.2475e-09	0.6501	0.00488987	0.0122849	0.690345	0.00269281	35.7409
family	Peptostreptococcaceae	2042	rs928976	T	C	0.422912	0.0341849	3.7368e-35	0.329	0.0343148	0.0120611	0.00425481	0.0114284	153.026
family	Peptostreptococcaceae	2042	rs9303277	T	C	0.215434	0.0323021	2.56921e-11	0.5159	-0.00155103	0.0112017	0.87942	0.00334854	44.4735
family	Peptostreptococcaceae	2042	rs9591325	C	T	-0.48988	0.0758756	1.07256e-10	0.0547	-0.000291524	0.0225361	0.886992	0.00313874	41.6783
family	Peptostreptococcaceae	2042	rs9594766	A	G	0.165582	0.0324602	3.37691e-07	0.5368	-0.0161574	0.0112898	0.151787	0.00196162	26.0171
family	Ruminococcaceae	2050	rs10488631	C	T	0.459827	0.0465409	5.07925e-23	0.1004	-0.0231562	0.0167977	0.164257	0.00731937	97.6009
family	Ruminococcaceae	2050	rs11065987	G	A	0.179735	0.0325004	3.19808e-08	0.4195	-0.00807139	0.010753	0.440288	0.00230479	30.5789
family	Ruminococcaceae	2050	rs11246068	T	C	-0.219152	0.0477067	4.35402e-06	0.2614	0.00794182	0.0125355	0.532007	0.00159142	21.0992
family	Ruminococcaceae	2050	rs11350	C	T	0.220179	0.0471977	3.08567e-06	0.1332	-0.00308199	0.0157489	0.817845	0.00164112	21.7593
family	Ruminococcaceae	2050	rs11587215	A	G	0.211233	0.0465444	5.67061e-06	0.1471	0.00799034	0.0169652	0.718553	0.00155331	20.5932
family	Ruminococcaceae	2050	rs11832772	T	C	0.160417	0.0323885	7.31206e-07	0.4254	0.00523033	0.0104876	0.614643	0.00184952	24.5275
family	Ruminococcaceae	2050	rs12135664	T	C	0.321141	0.0719453	8.05638e-06	0.0785	-0.0172698	0.0186403	0.304513	0.00150272	19.9215
family	Ruminococcaceae	2050	rs12354	G	T	-0.179735	0.0360115	6.00551e-07	0.7117	-0.00179442	0.0119285	0.915646	0.00187807	24.9068
family	Ruminococcaceae	2050	rs12462708	T	C	-0.154784	0.0338748	4.89339e-06	0.3718	0.00455275	0.0108158	0.66908	0.00157456	20.8753
family	Ruminococcaceae	2050	rs12599351	C	T	-0.175545	0.0356256	8.32933e-07	0.3479	-0.00793666	0.0110252	0.477093	0.00183063	24.2765
family	Ruminococcaceae	2050	rs12924729	A	G	-0.271809	0.0356332	2.38506e-14	0.3429	0.00853207	0.0111664	0.424971	0.00437581	58.1771
family	Ruminococcaceae	2050	rs12942124	C	T	0.49938	0.0940496	1.09774e-07	0.0398	-0.113396	0.0532449	0.0292388	0.00212505	28.1892
family	Ruminococcaceae	2050	rs13001266	T	C	0.340251	0.0719759	2.27541e-06	0.0765	-0.00601115	0.0298373	0.914784	0.00168514	22.3439
family	Ruminococcaceae	2050	rs13080165	G	A	0.187806	0.0371387	4.26128e-07	0.2306	0.00828964	0.0124238	0.46854	0.00192785	25.5682
family	Ruminococcaceae	2050	rs1372072	A	G	0.179985	0.0327758	3.98731e-08	0.3668	0.00499715	0.0108665	0.65964	0.0022726	30.1509
family	Ruminococcaceae	2050	rs1529335	T	C	-0.227152	0.0466651	1.12909e-06	0.1501	0.00962569	0.0135927	0.425937	0.00178656	23.691
family	Ruminococcaceae	2050	rs16846812	T	C	0.231905	0.0519577	8.06901e-06	0.0984	0.0306717	0.0169945	0.0909515	0.00150249	19.9184
family	Ruminococcaceae	2050	rs16879645	C	T	0.248733	0.0497629	5.78163e-07	0.1014	0.00931447	0.0178397	0.586273	0.00188357	24.9799
family	Ruminococcaceae	2050	rs1689802	T	C	-0.155835	0.0344581	6.11223e-06	0.3201	0.0135491	0.011182	0.243357	0.00154249	20.4495
family	Ruminococcaceae	2050	rs17001002	A	G	-0.195042	0.0437922	8.43607e-06	0.1571	-0.0099972	0.0141617	0.474687	0.00149609	19.8334
family	Ruminococcaceae	2050	rs17364659	A	C	0.168645	0.0350139	1.46083e-06	0.3529	-0.011784	0.0114758	0.333231	0.00174924	23.1953
family	Ruminococcaceae	2050	rs17641524	T	C	0.255185	0.0375019	1.01344e-11	0.1829	0.0275844	0.0135904	0.0370101	0.00348524	46.2954
family	Ruminococcaceae	2050	rs1800693	C	T	0.194799	0.032403	1.83514e-09	0.4254	-0.0103654	0.010704	0.407977	0.00272247	36.1358
family	Ruminococcaceae	2050	rs2069235	A	G	0.237362	0.035481	2.23409e-11	0.2992	-0.0143032	0.0113837	0.217909	0.00336907	44.7471
family	Ruminococcaceae	2050	rs2169305	C	T	0.171598	0.0328651	1.77693e-07	0.3718	-0.0092856	0.0108245	0.380989	0.00205497	27.2577
family	Ruminococcaceae	2050	rs2273329	T	C	-0.24118	0.0525837	4.50526e-06	0.1441	0.00843617	0.0151556	0.479228	0.00158648	21.0337
family	Ruminococcaceae	2050	rs2293370	A	G	-0.34814	0.0443656	4.25893e-15	0.164	0.0142432	0.013399	0.239425	0.00462961	61.5672
family	Ruminococcaceae	2050	rs2297067	T	C	0.324038	0.0364664	6.3387e-19	0.2376	-0.0163829	0.0123973	0.176195	0.00592882	78.9479
family	Ruminococcaceae	2050	rs2299603	T	C	0.232539	0.051577	6.52619e-06	0.0994	0.0152986	0.0172998	0.428732	0.00153306	20.3242
family	Ruminococcaceae	2050	rs2304256	A	C	-0.241435	0.0373758	1.04937e-10	0.2624	0.000593384	0.0118477	0.917442	0.00314194	41.7209
family	Ruminococcaceae	2050	rs2546890	G	A	-0.157941	0.0325282	1.20077e-06	0.5089	-0.00814837	0.0105058	0.439746	0.00177763	23.5724
family	Ruminococcaceae	2050	rs321173	C	T	0.332106	0.072252	4.29675e-06	0.0417	-0.0345083	0.0243017	0.125441	0.00159333	21.1246
family	Ruminococcaceae	2050	rs35464393	C	T	0.388018	0.0534412	3.85212e-13	0.6551	-0.00745093	0.0235655	0.629441	0.00396616	52.7091
family	Ruminococcaceae	2050	rs3745516	G	A	-0.332392	0.0356822	1.21535e-20	0.7704	0.00992994	0.0121727	0.435108	0.00651186	86.7625
family	Ruminococcaceae	2050	rs3761959	T	C	-0.148036	0.0325302	5.34614e-06	0.4742	-0.00833905	0.0105325	0.430048	0.00156181	20.706
family	Ruminococcaceae	2050	rs3771317	C	T	0.344157	0.0450977	2.32274e-14	0.1441	0.00561275	0.0147781	0.838319	0.00437969	58.2289
family	Ruminococcaceae	2050	rs4690220	G	A	0.167969	0.0326603	2.70514e-07	0.4433	-0.00668513	0.0105171	0.526455	0.00199387	26.4455
family	Ruminococcaceae	2050	rs4779112	A	G	0.191887	0.0366374	1.62795e-07	0.662	0.013699	0.0112365	0.232863	0.0020677	27.4269
family	Ruminococcaceae	2050	rs4780355	C	T	-0.245134	0.0364432	1.7386e-11	0.334	-0.0114894	0.0112797	0.312679	0.00340594	45.2385
family	Ruminococcaceae	2050	rs485499	C	T	-0.345311	0.034509	1.42824e-23	0.3489	0.00541195	0.0109023	0.70971	0.00750635	100.113
family	Ruminococcaceae	2050	rs4938573	T	C	0.332261	0.0447638	1.14895e-13	0.8082	0.000388454	0.0132107	0.90753	0.00414425	55.0857
family	Ruminococcaceae	2050	rs4952108	T	C	-0.248974	0.0456866	5.04789e-08	0.1899	-0.0146854	0.013176	0.322962	0.00223822	29.6937
family	Ruminococcaceae	2050	rs510372	T	C	-0.205672	0.034132	1.68291e-09	0.3827	0.00656548	0.0108051	0.595256	0.00273516	36.3046
family	Ruminococcaceae	2050	rs6498021	G	T	0.231554	0.0507897	5.13807e-06	0.8817	0.0155899	0.0153448	0.301237	0.00156753	20.782
family	Ruminococcaceae	2050	rs6679356	T	C	-0.416998	0.0381197	7.48859e-28	0.828	-0.00245543	0.0138155	0.770731	0.00895789	119.647
family	Ruminococcaceae	2050	rs674726	A	C	-0.155602	0.0350798	9.17973e-06	0.3111	-0.000125986	0.0112955	0.989654	0.00148394	19.6721
family	Ruminococcaceae	2050	rs6920220	A	G	0.189711	0.0380413	6.13352e-07	0.169	0.0144422	0.0135451	0.300307	0.00187501	24.8662
family	Ruminococcaceae	2050	rs7556897	T	C	0.173996	0.0348234	5.83714e-07	0.6571	-0.0148154	0.0112349	0.175163	0.00188219	24.9615
family	Ruminococcaceae	2050	rs7665090	G	A	0.198939	0.0323963	8.21089e-10	0.493	-0.000735958	0.0104848	0.925765	0.00284026	37.7037
family	Ruminococcaceae	2050	rs7774434	C	T	0.51802	0.0327504	2.36755e-56	0.4294	0.00652721	0.0107965	0.540015	0.018547	250.146
family	Ruminococcaceae	2050	rs860413	C	A	-0.247949	0.0376861	4.72607e-11	0.2873	0.00935586	0.011886	0.424759	0.00325904	43.2809
family	Ruminococcaceae	2050	rs911263	T	C	0.218529	0.0365505	2.2475e-09	0.6501	0.000437871	0.0115004	0.892535	0.00269281	35.7409
family	Ruminococcaceae	2050	rs928976	T	C	0.422912	0.0341849	3.7368e-35	0.329	-0.00212938	0.0113048	0.837003	0.0114284	153.026
family	Ruminococcaceae	2050	rs9303277	T	C	0.215434	0.0323021	2.56921e-11	0.5159	-0.010223	0.0104888	0.344601	0.00334854	44.4735
family	Ruminococcaceae	2050	rs9591325	C	T	-0.48988	0.0758756	1.07256e-10	0.0547	0.00405886	0.0212342	0.931645	0.00313874	41.6783
family	Ruminococcaceae	2050	rs9594766	A	G	0.165582	0.0324602	3.37691e-07	0.5368	-0.0112365	0.0105652	0.334479	0.00196162	26.0171
genus	LachnospiraceaeUCG004	11324	rs10488631	C	T	0.459827	0.0465409	5.07925e-23	0.1004	-0.0114989	0.0190862	0.587208	0.00731937	97.6009
genus	LachnospiraceaeUCG004	11324	rs11065987	G	A	0.179735	0.0325004	3.19808e-08	0.4195	0.0184636	0.01212	0.106199	0.00230479	30.5789
genus	LachnospiraceaeUCG004	11324	rs11246068	T	C	-0.219152	0.0477067	4.35402e-06	0.2614	0.00286202	0.0141092	0.845714	0.00159142	21.0992
genus	LachnospiraceaeUCG004	11324	rs11350	C	T	0.220179	0.0471977	3.08567e-06	0.1332	0.0193578	0.0177322	0.309557	0.00164112	21.7593
genus	LachnospiraceaeUCG004	11324	rs11587215	A	G	0.211233	0.0465444	5.67061e-06	0.1471	-0.0101506	0.0190961	0.605554	0.00155331	20.5932
genus	LachnospiraceaeUCG004	11324	rs11832772	T	C	0.160417	0.0323885	7.31206e-07	0.4254	-0.00220956	0.0118092	0.851079	0.00184952	24.5275
genus	LachnospiraceaeUCG004	11324	rs12135664	T	C	0.321141	0.0719453	8.05638e-06	0.0785	-0.019198	0.0209183	0.434246	0.00150272	19.9215
genus	LachnospiraceaeUCG004	11324	rs12354	G	T	-0.179735	0.0360115	6.00551e-07	0.7117	-0.0166473	0.0134717	0.208643	0.00187807	24.9068
genus	LachnospiraceaeUCG004	11324	rs12462708	T	C	-0.154784	0.0338748	4.89339e-06	0.3718	-0.0109146	0.0121999	0.375078	0.00157456	20.8753
genus	LachnospiraceaeUCG004	11324	rs12599351	C	T	-0.175545	0.0356256	8.32933e-07	0.3479	-0.00906125	0.0124264	0.476036	0.00183063	24.2765
genus	LachnospiraceaeUCG004	11324	rs12924729	A	G	-0.271809	0.0356332	2.38506e-14	0.3429	-0.00926801	0.0125636	0.476835	0.00437581	58.1771
genus	LachnospiraceaeUCG004	11324	rs13001266	T	C	0.340251	0.0719759	2.27541e-06	0.0765	0.0397026	0.0323537	0.186845	0.00168514	22.3439
genus	LachnospiraceaeUCG004	11324	rs13080165	G	A	0.187806	0.0371387	4.26128e-07	0.2306	0.00636488	0.01404	0.671078	0.00192785	25.5682
genus	LachnospiraceaeUCG004	11324	rs1372072	A	G	0.179985	0.0327758	3.98731e-08	0.3668	0.0224987	0.0122216	0.0642525	0.0022726	30.1509
genus	LachnospiraceaeUCG004	11324	rs1529335	T	C	-0.227152	0.0466651	1.12909e-06	0.1501	0.0163779	0.0153838	0.254853	0.00178656	23.691
genus	LachnospiraceaeUCG004	11324	rs16846812	T	C	0.231905	0.0519577	8.06901e-06	0.0984	0.017911	0.0190407	0.485025	0.00150249	19.9184
genus	LachnospiraceaeUCG004	11324	rs16879645	C	T	0.248733	0.0497629	5.78163e-07	0.1014	-0.00441578	0.0201782	0.845469	0.00188357	24.9799
genus	LachnospiraceaeUCG004	11324	rs1689802	T	C	-0.155835	0.0344581	6.11223e-06	0.3201	-0.0210319	0.0125786	0.105917	0.00154249	20.4495
genus	LachnospiraceaeUCG004	11324	rs17001002	A	G	-0.195042	0.0437922	8.43607e-06	0.1571	0.00165823	0.0159511	0.954262	0.00149609	19.8334
genus	LachnospiraceaeUCG004	11324	rs17364659	A	C	0.168645	0.0350139	1.46083e-06	0.3529	0.00107952	0.0129575	0.904361	0.00174924	23.1953
genus	LachnospiraceaeUCG004	11324	rs17641524	T	C	0.255185	0.0375019	1.01344e-11	0.1829	0.00857839	0.0153156	0.659168	0.00348524	46.2954
genus	LachnospiraceaeUCG004	11324	rs1800693	C	T	0.194799	0.032403	1.83514e-09	0.4254	-0.0307878	0.012068	0.0110527	0.00272247	36.1358
genus	LachnospiraceaeUCG004	11324	rs2069235	A	G	0.237362	0.035481	2.23409e-11	0.2992	-0.0123909	0.0128203	0.342497	0.00336907	44.7471
genus	LachnospiraceaeUCG004	11324	rs2169305	C	T	0.171598	0.0328651	1.77693e-07	0.3718	0.00947156	0.0121743	0.428041	0.00205497	27.2577
genus	LachnospiraceaeUCG004	11324	rs2273329	T	C	-0.24118	0.0525837	4.50526e-06	0.1441	-0.0154852	0.0168858	0.321791	0.00158648	21.0337
genus	LachnospiraceaeUCG004	11324	rs2293370	A	G	-0.34814	0.0443656	4.25893e-15	0.164	0.0043868	0.0150665	0.822997	0.00462961	61.5672
genus	LachnospiraceaeUCG004	11324	rs2297067	T	C	0.324038	0.0364664	6.3387e-19	0.2376	-0.0265165	0.0139633	0.0649247	0.00592882	78.9479
genus	LachnospiraceaeUCG004	11324	rs2299603	T	C	0.232539	0.051577	6.52619e-06	0.0994	-0.0310407	0.0193626	0.0788969	0.00153306	20.3242
genus	LachnospiraceaeUCG004	11324	rs2304256	A	C	-0.241435	0.0373758	1.04937e-10	0.2624	-0.00673944	0.0133276	0.634017	0.00314194	41.7209
genus	LachnospiraceaeUCG004	11324	rs2546890	G	A	-0.157941	0.0325282	1.20077e-06	0.5089	-0.0123329	0.0118213	0.298057	0.00177763	23.5724
genus	LachnospiraceaeUCG004	11324	rs321173	C	T	0.332106	0.072252	4.29675e-06	0.0417	0.0177227	0.026632	0.459776	0.00159333	21.1246
genus	LachnospiraceaeUCG004	11324	rs35464393	C	T	0.388018	0.0534412	3.85212e-13	0.6551	0.00336165	0.0271766	0.937152	0.00396616	52.7091
genus	LachnospiraceaeUCG004	11324	rs3745516	G	A	-0.332392	0.0356822	1.21535e-20	0.7704	-0.0233941	0.013664	0.0824765	0.00651186	86.7625
genus	LachnospiraceaeUCG004	11324	rs3761959	T	C	-0.148036	0.0325302	5.34614e-06	0.4742	-0.00300486	0.0118546	0.794853	0.00156181	20.706
genus	LachnospiraceaeUCG004	11324	rs3771317	C	T	0.344157	0.0450977	2.32274e-14	0.1441	0.00966157	0.0165531	0.48479	0.00437969	58.2289
genus	LachnospiraceaeUCG004	11324	rs4690220	G	A	0.167969	0.0326603	2.70514e-07	0.4433	-0.0224243	0.0118468	0.0590677	0.00199387	26.4455
genus	LachnospiraceaeUCG004	11324	rs4779112	A	G	0.191887	0.0366374	1.62795e-07	0.662	-0.00542893	0.0126713	0.696673	0.0020677	27.4269
genus	LachnospiraceaeUCG004	11324	rs4780355	C	T	-0.245134	0.0364432	1.7386e-11	0.334	0.0073199	0.0126862	0.576606	0.00340594	45.2385
genus	LachnospiraceaeUCG004	11324	rs485499	C	T	-0.345311	0.034509	1.42824e-23	0.3489	-0.00800419	0.0123189	0.455822	0.00750635	100.113
genus	LachnospiraceaeUCG004	11324	rs4938573	T	C	0.332261	0.0447638	1.14895e-13	0.8082	-0.00620265	0.0148818	0.664095	0.00414425	55.0857
genus	LachnospiraceaeUCG004	11324	rs4952108	T	C	-0.248974	0.0456866	5.04789e-08	0.1899	-0.0100136	0.0147937	0.561009	0.00223822	29.6937
genus	LachnospiraceaeUCG004	11324	rs510372	T	C	-0.205672	0.034132	1.68291e-09	0.3827	0.0143347	0.0121916	0.244412	0.00273516	36.3046
genus	LachnospiraceaeUCG004	11324	rs6498021	G	T	0.231554	0.0507897	5.13807e-06	0.8817	-0.0210539	0.0172766	0.213302	0.00156753	20.782
genus	LachnospiraceaeUCG004	11324	rs6679356	T	C	-0.416998	0.0381197	7.48859e-28	0.828	-0.000752926	0.0155544	0.969749	0.00895789	119.647
genus	LachnospiraceaeUCG004	11324	rs674726	A	C	-0.155602	0.0350798	9.17973e-06	0.3111	-0.00312397	0.0127226	0.798216	0.00148394	19.6721
genus	LachnospiraceaeUCG004	11324	rs6920220	A	G	0.189711	0.0380413	6.13352e-07	0.169	0.0116319	0.015363	0.429086	0.00187501	24.8662
genus	LachnospiraceaeUCG004	11324	rs7556897	T	C	0.173996	0.0348234	5.83714e-07	0.6571	0.00887231	0.0126802	0.487554	0.00188219	24.9615
genus	LachnospiraceaeUCG004	11324	rs7665090	G	A	0.198939	0.0323963	8.21089e-10	0.493	0.00975973	0.0117994	0.415979	0.00284026	37.7037
genus	LachnospiraceaeUCG004	11324	rs7774434	C	T	0.51802	0.0327504	2.36755e-56	0.4294	-0.00936622	0.0121528	0.378874	0.018547	250.146
genus	LachnospiraceaeUCG004	11324	rs860413	C	A	-0.247949	0.0376861	4.72607e-11	0.2873	0.0171768	0.0133955	0.197674	0.00325904	43.2809
genus	LachnospiraceaeUCG004	11324	rs911263	T	C	0.218529	0.0365505	2.2475e-09	0.6501	-0.000501466	0.0129411	0.947855	0.00269281	35.7409
genus	LachnospiraceaeUCG004	11324	rs928976	T	C	0.422912	0.0341849	3.7368e-35	0.329	-0.0144461	0.0127157	0.24301	0.0114284	153.026
genus	LachnospiraceaeUCG004	11324	rs9303277	T	C	0.215434	0.0323021	2.56921e-11	0.5159	-0.0236331	0.0118106	0.0486105	0.00334854	44.4735
genus	LachnospiraceaeUCG004	11324	rs9591325	C	T	-0.48988	0.0758756	1.07256e-10	0.0547	-0.0153772	0.0239269	0.537452	0.00313874	41.6783
genus	LachnospiraceaeUCG004	11324	rs9594766	A	G	0.165582	0.0324602	3.37691e-07	0.5368	-0.0113956	0.0119018	0.364724	0.00196162	26.0171
order	Bifidobacteriales	432	rs10488631	C	T	0.459827	0.0465409	5.07925e-23	0.1004	0.0116848	0.0187208	0.515356	0.00731937	97.6009
order	Bifidobacteriales	432	rs11065987	G	A	0.179735	0.0325004	3.19808e-08	0.4195	0.00569885	0.0119502	0.672775	0.00230479	30.5789
order	Bifidobacteriales	432	rs11246068	T	C	-0.219152	0.0477067	4.35402e-06	0.2614	0.019029	0.0139434	0.171464	0.00159142	21.0992
order	Bifidobacteriales	432	rs11350	C	T	0.220179	0.0471977	3.08567e-06	0.1332	-0.0106356	0.0174216	0.539071	0.00164112	21.7593
order	Bifidobacteriales	432	rs11587215	A	G	0.211233	0.0465444	5.67061e-06	0.1471	0.0146337	0.0190015	0.452138	0.00155331	20.5932
order	Bifidobacteriales	432	rs11832772	T	C	0.160417	0.0323885	7.31206e-07	0.4254	0.00511959	0.0116336	0.652403	0.00184952	24.5275
order	Bifidobacteriales	432	rs12135664	T	C	0.321141	0.0719453	8.05638e-06	0.0785	-0.00886764	0.0205076	0.912891	0.00150272	19.9215
order	Bifidobacteriales	432	rs12354	G	T	-0.179735	0.0360115	6.00551e-07	0.7117	0.00390204	0.0131949	0.814452	0.00187807	24.9068
order	Bifidobacteriales	432	rs12462708	T	C	-0.154784	0.0338748	4.89339e-06	0.3718	-0.0170728	0.0119858	0.154896	0.00157456	20.8753
order	Bifidobacteriales	432	rs12599351	C	T	-0.175545	0.0356256	8.32933e-07	0.3479	0.00353925	0.0122328	0.749149	0.00183063	24.2765
order	Bifidobacteriales	432	rs12924729	A	G	-0.271809	0.0356332	2.38506e-14	0.3429	0.00763234	0.0124049	0.489921	0.00437581	58.1771
order	Bifidobacteriales	432	rs13001266	T	C	0.340251	0.0719759	2.27541e-06	0.0765	-0.0137587	0.0321457	0.91257	0.00168514	22.3439
order	Bifidobacteriales	432	rs13080165	G	A	0.187806	0.0371387	4.26128e-07	0.2306	-0.0117307	0.0137432	0.347559	0.00192785	25.5682
order	Bifidobacteriales	432	rs1372072	A	G	0.179985	0.0327758	3.98731e-08	0.3668	-0.0043894	0.0120586	0.742838	0.0022726	30.1509
order	Bifidobacteriales	432	rs1529335	T	C	-0.227152	0.0466651	1.12909e-06	0.1501	0.00178726	0.0150956	0.908745	0.00178656	23.691
order	Bifidobacteriales	432	rs16846812	T	C	0.231905	0.0519577	8.06901e-06	0.0984	-0.0166046	0.0186282	0.479771	0.00150249	19.9184
order	Bifidobacteriales	432	rs16879645	C	T	0.248733	0.0497629	5.78163e-07	0.1014	0.0270991	0.01973	0.168228	0.00188357	24.9799
order	Bifidobacteriales	432	rs1689802	T	C	-0.155835	0.0344581	6.11223e-06	0.3201	0.0209251	0.0124098	0.0910123	0.00154249	20.4495
order	Bifidobacteriales	432	rs17001002	A	G	-0.195042	0.0437922	8.43607e-06	0.1571	0.00241553	0.0157242	0.854574	0.00149609	19.8334
order	Bifidobacteriales	432	rs17364659	A	C	0.168645	0.0350139	1.46083e-06	0.3529	0.0110064	0.0127735	0.441889	0.00174924	23.1953
order	Bifidobacteriales	432	rs17641524	T	C	0.255185	0.0375019	1.01344e-11	0.1829	0.00446384	0.0151358	0.906711	0.00348524	46.2954
order	Bifidobacteriales	432	rs1800693	C	T	0.194799	0.032403	1.83514e-09	0.4254	-0.000132281	0.0118987	0.958272	0.00272247	36.1358
order	Bifidobacteriales	432	rs2069235	A	G	0.237362	0.035481	2.23409e-11	0.2992	0.00226783	0.0126182	0.860488	0.00336907	44.7471
order	Bifidobacteriales	432	rs2169305	C	T	0.171598	0.0328651	1.77693e-07	0.3718	0.0149387	0.0120164	0.212699	0.00205497	27.2577
order	Bifidobacteriales	432	rs2273329	T	C	-0.24118	0.0525837	4.50526e-06	0.1441	0.0294578	0.016786	0.0722653	0.00158648	21.0337
order	Bifidobacteriales	432	rs2293370	A	G	-0.34814	0.0443656	4.25893e-15	0.164	-0.0141498	0.0148412	0.331359	0.00462961	61.5672
order	Bifidobacteriales	432	rs2297067	T	C	0.324038	0.0364664	6.3387e-19	0.2376	-0.00709856	0.0137777	0.593134	0.00592882	78.9479
order	Bifidobacteriales	432	rs2299603	T	C	0.232539	0.051577	6.52619e-06	0.0994	0.016498	0.0190758	0.332082	0.00153306	20.3242
order	Bifidobacteriales	432	rs2304256	A	C	-0.241435	0.0373758	1.04937e-10	0.2624	-0.00339762	0.0131538	0.873779	0.00314194	41.7209
order	Bifidobacteriales	432	rs2546890	G	A	-0.157941	0.0325282	1.20077e-06	0.5089	0.00520698	0.0116426	0.651193	0.00177763	23.5724
order	Bifidobacteriales	432	rs321173	C	T	0.332106	0.072252	4.29675e-06	0.0417	-0.0282371	0.0275939	0.3222	0.00159333	21.1246
order	Bifidobacteriales	432	rs35464393	C	T	0.388018	0.0534412	3.85212e-13	0.6551	0.0233672	0.0267112	0.406075	0.00396616	52.7091
order	Bifidobacteriales	432	rs3745516	G	A	-0.332392	0.0356822	1.21535e-20	0.7704	0.00424448	0.0135278	0.782062	0.00651186	86.7625
order	Bifidobacteriales	432	rs3761959	T	C	-0.148036	0.0325302	5.34614e-06	0.4742	0.0133287	0.0116654	0.252607	0.00156181	20.706
order	Bifidobacteriales	432	rs3771317	C	T	0.344157	0.0450977	2.32274e-14	0.1441	-0.0285858	0.0163583	0.0908364	0.00437969	58.2289
order	Bifidobacteriales	432	rs4690220	G	A	0.167969	0.0326603	2.70514e-07	0.4433	0.0115107	0.0116535	0.328312	0.00199387	26.4455
order	Bifidobacteriales	432	rs4779112	A	G	0.191887	0.0366374	1.62795e-07	0.662	-0.0247353	0.012334	0.0445584	0.0020677	27.4269
order	Bifidobacteriales	432	rs4780355	C	T	-0.245134	0.0364432	1.7386e-11	0.334	0.0147329	0.0125372	0.22814	0.00340594	45.2385
order	Bifidobacteriales	432	rs485499	C	T	-0.345311	0.034509	1.42824e-23	0.3489	0.0086249	0.0121169	0.412905	0.00750635	100.113
order	Bifidobacteriales	432	rs4938573	T	C	0.332261	0.0447638	1.14895e-13	0.8082	-0.00231149	0.0146761	0.945719	0.00414425	55.0857
order	Bifidobacteriales	432	rs4952108	T	C	-0.248974	0.0456866	5.04789e-08	0.1899	-0.0405889	0.0146328	0.0047631	0.00223822	29.6937
order	Bifidobacteriales	432	rs510372	T	C	-0.205672	0.034132	1.68291e-09	0.3827	-0.0073526	0.0119853	0.48129	0.00273516	36.3046
order	Bifidobacteriales	432	rs6498021	G	T	0.231554	0.0507897	5.13807e-06	0.8817	0.0215976	0.0169441	0.197351	0.00156753	20.782
order	Bifidobacteriales	432	rs6679356	T	C	-0.416998	0.0381197	7.48859e-28	0.828	-0.0100083	0.0154264	0.452288	0.00895789	119.647
order	Bifidobacteriales	432	rs674726	A	C	-0.155602	0.0350798	9.17973e-06	0.3111	0.0279177	0.0125184	0.0272333	0.00148394	19.6721
order	Bifidobacteriales	432	rs6920220	A	G	0.189711	0.0380413	6.13352e-07	0.169	0.0106213	0.0150422	0.463452	0.00187501	24.8662
order	Bifidobacteriales	432	rs7556897	T	C	0.173996	0.0348234	5.83714e-07	0.6571	-0.0104885	0.0124737	0.384765	0.00188219	24.9615
order	Bifidobacteriales	432	rs7665090	G	A	0.198939	0.0323963	8.21089e-10	0.493	0.000159315	0.0116232	0.994904	0.00284026	37.7037
order	Bifidobacteriales	432	rs7774434	C	T	0.51802	0.0327504	2.36755e-56	0.4294	0.00904558	0.0119771	0.447935	0.018547	250.146
order	Bifidobacteriales	432	rs860413	C	A	-0.247949	0.0376861	4.72607e-11	0.2873	0.0141686	0.0131648	0.271913	0.00325904	43.2809
order	Bifidobacteriales	432	rs911263	T	C	0.218529	0.0365505	2.2475e-09	0.6501	0.000871753	0.0127526	0.85834	0.00269281	35.7409
order	Bifidobacteriales	432	rs928976	T	C	0.422912	0.0341849	3.7368e-35	0.329	0.00834645	0.0124633	0.507361	0.0114284	153.026
order	Bifidobacteriales	432	rs9303277	T	C	0.215434	0.0323021	2.56921e-11	0.5159	-0.0129011	0.0116369	0.274809	0.00334854	44.4735
order	Bifidobacteriales	432	rs9591325	C	T	-0.48988	0.0758756	1.07256e-10	0.0547	-0.000219223	0.0238834	0.951596	0.00313874	41.6783
order	Bifidobacteriales	432	rs9594766	A	G	0.165582	0.0324602	3.37691e-07	0.5368	-0.0114083	0.0117291	0.332825	0.00196162	26.0171
order	Selenomonadales	2165	rs10488631	C	T	0.459827	0.0465409	5.07925e-23	0.1004	0.0082401	0.0168753	0.579399	0.00731937	97.6009
order	Selenomonadales	2165	rs11065987	G	A	0.179735	0.0325004	3.19808e-08	0.4195	-0.0107058	0.0107998	0.365245	0.00230479	30.5789
order	Selenomonadales	2165	rs11246068	T	C	-0.219152	0.0477067	4.35402e-06	0.2614	0.0110621	0.0125954	0.404855	0.00159142	21.0992
order	Selenomonadales	2165	rs11350	C	T	0.220179	0.0471977	3.08567e-06	0.1332	0.000805225	0.0158165	0.938324	0.00164112	21.7593
order	Selenomonadales	2165	rs11587215	A	G	0.211233	0.0465444	5.67061e-06	0.1471	0.0174878	0.017051	0.268845	0.00155331	20.5932
order	Selenomonadales	2165	rs11832772	T	C	0.160417	0.0323885	7.31206e-07	0.4254	0.00129934	0.0105408	0.897534	0.00184952	24.5275
order	Selenomonadales	2165	rs12135664	T	C	0.321141	0.0719453	8.05638e-06	0.0785	0.00217884	0.0187093	0.805797	0.00150272	19.9215
order	Selenomonadales	2165	rs12354	G	T	-0.179735	0.0360115	6.00551e-07	0.7117	-0.00472337	0.0119874	0.692569	0.00187807	24.9068
order	Selenomonadales	2165	rs12462708	T	C	-0.154784	0.0338748	4.89339e-06	0.3718	0.00976394	0.0108667	0.381647	0.00157456	20.8753
order	Selenomonadales	2165	rs12599351	C	T	-0.175545	0.0356256	8.32933e-07	0.3479	0.0137768	0.0110776	0.218365	0.00183063	24.2765
order	Selenomonadales	2165	rs12924729	A	G	-0.271809	0.0356332	2.38506e-14	0.3429	0.0140591	0.0112159	0.190768	0.00437581	58.1771
order	Selenomonadales	2165	rs12942124	C	T	0.49938	0.0940496	1.09774e-07	0.0398	0.0490996	0.0536939	0.332835	0.00212505	28.1892
order	Selenomonadales	2165	rs13001266	T	C	0.340251	0.0719759	2.27541e-06	0.0765	0.0649717	0.0299602	0.0347816	0.00168514	22.3439
order	Selenomonadales	2165	rs13080165	G	A	0.187806	0.0371387	4.26128e-07	0.2306	0.0116617	0.012484	0.348106	0.00192785	25.5682
order	Selenomonadales	2165	rs1372072	A	G	0.179985	0.0327758	3.98731e-08	0.3668	-0.0144188	0.0109158	0.184605	0.0022726	30.1509
order	Selenomonadales	2165	rs1529335	T	C	-0.227152	0.0466651	1.12909e-06	0.1501	0.00291235	0.0136566	0.814184	0.00178656	23.691
order	Selenomonadales	2165	rs16846812	T	C	0.231905	0.0519577	8.06901e-06	0.0984	-0.0259654	0.0170741	0.161968	0.00150249	19.9184
order	Selenomonadales	2165	rs16879645	C	T	0.248733	0.0497629	5.78163e-07	0.1014	-0.0279029	0.0179083	0.125895	0.00188357	24.9799
order	Selenomonadales	2165	rs1689802	T	C	-0.155835	0.0344581	6.11223e-06	0.3201	-0.00535573	0.0112322	0.661931	0.00154249	20.4495
order	Selenomonadales	2165	rs17001002	A	G	-0.195042	0.0437922	8.43607e-06	0.1571	-0.000862864	0.0142231	0.932401	0.00149609	19.8334
order	Selenomonadales	2165	rs17364659	A	C	0.168645	0.0350139	1.46083e-06	0.3529	-0.0176243	0.0115313	0.133946	0.00174924	23.1953
order	Selenomonadales	2165	rs17641524	T	C	0.255185	0.0375019	1.01344e-11	0.1829	0.00108303	0.0136552	0.988957	0.00348524	46.2954
order	Selenomonadales	2165	rs1800693	C	T	0.194799	0.032403	1.83514e-09	0.4254	-0.00348119	0.0107597	0.730379	0.00272247	36.1358
order	Selenomonadales	2165	rs2069235	A	G	0.237362	0.035481	2.23409e-11	0.2992	-0.0128275	0.0114392	0.248566	0.00336907	44.7471
order	Selenomonadales	2165	rs2169305	C	T	0.171598	0.0328651	1.77693e-07	0.3718	-0.0201125	0.0108669	0.0610689	0.00205497	27.2577
order	Selenomonadales	2165	rs2273329	T	C	-0.24118	0.0525837	4.50526e-06	0.1441	0.00108228	0.0152327	0.956957	0.00158648	21.0337
order	Selenomonadales	2165	rs2293370	A	G	-0.34814	0.0443656	4.25893e-15	0.164	0.0134464	0.0134594	0.289812	0.00462961	61.5672
order	Selenomonadales	2165	rs2297067	T	C	0.324038	0.0364664	6.3387e-19	0.2376	-0.0239785	0.0124557	0.0536809	0.00592882	78.9479
order	Selenomonadales	2165	rs2299603	T	C	0.232539	0.051577	6.52619e-06	0.0994	0.0166949	0.0173643	0.327146	0.00153306	20.3242
order	Selenomonadales	2165	rs2304256	A	C	-0.241435	0.0373758	1.04937e-10	0.2624	0.00103734	0.0119008	0.873326	0.00314194	41.7209
order	Selenomonadales	2165	rs2546890	G	A	-0.157941	0.0325282	1.20077e-06	0.5089	0.00140516	0.0105492	0.891478	0.00177763	23.5724
order	Selenomonadales	2165	rs321173	C	T	0.332106	0.072252	4.29675e-06	0.0417	0.012325	0.0244463	0.602365	0.00159333	21.1246
order	Selenomonadales	2165	rs35464393	C	T	0.388018	0.0534412	3.85212e-13	0.6551	0.00973275	0.0236658	0.632274	0.00396616	52.7091
order	Selenomonadales	2165	rs3745516	G	A	-0.332392	0.0356822	1.21535e-20	0.7704	0.0079255	0.0122323	0.536683	0.00651186	86.7625
order	Selenomonadales	2165	rs3761959	T	C	-0.148036	0.0325302	5.34614e-06	0.4742	-0.00145033	0.0105761	0.889242	0.00156181	20.706
order	Selenomonadales	2165	rs3771317	C	T	0.344157	0.0450977	2.32274e-14	0.1441	0.00707724	0.0148541	0.551195	0.00437969	58.2289
order	Selenomonadales	2165	rs4690220	G	A	0.167969	0.0326603	2.70514e-07	0.4433	-9.36578e-06	0.0105622	0.988871	0.00199387	26.4455
order	Selenomonadales	2165	rs4779112	A	G	0.191887	0.0366374	1.62795e-07	0.662	0.0185556	0.0112756	0.105471	0.0020677	27.4269
order	Selenomonadales	2165	rs4780355	C	T	-0.245134	0.0364432	1.7386e-11	0.334	0.000325268	0.0113313	0.978538	0.00340594	45.2385
order	Selenomonadales	2165	rs485499	C	T	-0.345311	0.034509	1.42824e-23	0.3489	-0.0101746	0.0109527	0.375317	0.00750635	100.113
order	Selenomonadales	2165	rs4938573	T	C	0.332261	0.0447638	1.14895e-13	0.8082	-0.0102264	0.0132688	0.401365	0.00414425	55.0857
order	Selenomonadales	2165	rs4952108	T	C	-0.248974	0.0456866	5.04789e-08	0.1899	-0.00284942	0.0132416	0.802465	0.00223822	29.6937
order	Selenomonadales	2165	rs510372	T	C	-0.205672	0.034132	1.68291e-09	0.3827	0.0159204	0.0108527	0.139507	0.00273516	36.3046
order	Selenomonadales	2165	rs6498021	G	T	0.231554	0.0507897	5.13807e-06	0.8817	0.000375331	0.0154167	0.964433	0.00156753	20.782
order	Selenomonadales	2165	rs6679356	T	C	-0.416998	0.0381197	7.48859e-28	0.828	0.00759198	0.0138845	0.535665	0.00895789	119.647
order	Selenomonadales	2165	rs674726	A	C	-0.155602	0.0350798	9.17973e-06	0.3111	0.00619697	0.0113472	0.579896	0.00148394	19.6721
order	Selenomonadales	2165	rs6920220	A	G	0.189711	0.0380413	6.13352e-07	0.169	0.0091291	0.0135994	0.602544	0.00187501	24.8662
order	Selenomonadales	2165	rs7556897	T	C	0.173996	0.0348234	5.83714e-07	0.6571	-0.0202911	0.0112839	0.0793122	0.00188219	24.9615
order	Selenomonadales	2165	rs7665090	G	A	0.198939	0.0323963	8.21089e-10	0.493	0.00412586	0.0105328	0.687635	0.00284026	37.7037
order	Selenomonadales	2165	rs7774434	C	T	0.51802	0.0327504	2.36755e-56	0.4294	-0.00305357	0.0108465	0.756375	0.018547	250.146
order	Selenomonadales	2165	rs860413	C	A	-0.247949	0.0376861	4.72607e-11	0.2873	-0.0180811	0.0119396	0.117029	0.00325904	43.2809
order	Selenomonadales	2165	rs911263	T	C	0.218529	0.0365505	2.2475e-09	0.6501	-0.00620556	0.0115524	0.572822	0.00269281	35.7409
order	Selenomonadales	2165	rs928976	T	C	0.422912	0.0341849	3.7368e-35	0.329	0.00321639	0.0113541	0.771642	0.0114284	153.026
order	Selenomonadales	2165	rs9303277	T	C	0.215434	0.0323021	2.56921e-11	0.5159	-0.00536139	0.0105373	0.615408	0.00334854	44.4735
order	Selenomonadales	2165	rs9591325	C	T	-0.48988	0.0758756	1.07256e-10	0.0547	0.0234903	0.0213404	0.276278	0.00313874	41.6783
order	Selenomonadales	2165	rs9594766	A	G	0.165582	0.0324602	3.37691e-07	0.5368	-0.0040213	0.0106152	0.668429	0.00196162	26.0171
