# Supplementary material for: Causal associations between gut microbiota and primary biliary cholangitis: a bidirectional two-sample Mendelian randomization study
Source: Front Microbiol. 2023 Nov 15;14:1273024. doi: 10.3389/fmicb.2023.1273024 (PMC10684913; doi:10.3389/fmicb.2023.1273024)
Supplement: Supplementary file 2 [file Data_Sheet_2.zip › Supplementary Table 6.xlsx]

## Sheet: Sheet1
Supplement Table 6 : Sensitivity analyses of reverse MR results between PBC and five gut microbiota
Classification	Gut microbiota	nsnp	IVW.OR (95% CI)	IVW.P	Pleiotropy, P		Heterogeneity(Cochrane’s Q), P		Correct Causual direction	Steiger pval
					MR-Egger intercept	MR-PRESSO	IVW	MR-Egger
order	Selenomonadales.id.2165	55	1.01 (0.99-1.02)	0.25	0.000492388	0.383	0.373588	0.83669	TRUE	6.28e-226
order	Bifidobacteriales.id.432	56	0.99 (0.98-1.01)	0.25	0.737604	0.868	0.859667	0.839308	TRUE	2.5e-239
family	Peptostreptococcaceae.id.2042	55	1.00 (0.98-1.01)	0.71	0.285238	0.356	0.343166	0.35004	TRUE	5.9e-227
family	Ruminococcaceae.id.2050	55	1.00 (0.98-1.01)	0.61	0.169022	0.455	0.464478	0.500747	TRUE	4.49e-229
genus	Lachnospiraceae_UCG_004.id.11324	56	0.99 (0.98-1.00)	0.09	0.247714	0.79	0.786729	0.800368	TRUE	2.44e-236
